# Supplementary material for: A novel serum-free medium for the expansion of human mesenchymal stem cells
Source: Stem Cell Res Ther. 2010 Apr 2;1(1):8. doi: 10.1186/scrt8 (PMC3226302; doi:10.1186/scrt8)
Supplement: Additional file 1 — Supplemental Table 1: SCM vs. SFM Array Data. Complete gene-expression data set (passages 2, 4, and 6) for human MSCs expanded in SCM and SFM. [file scrt8-S1.XLS]

## Sheet: Illumina (Human6_v2-11223189_b)
SCM P2.AVG_Signal	SCM P2.Detection Pval	SFM P2.AVG_Signal	SFM P2.Detection Pval	SCM P4.AVG_Signal	SCM P4.Detection Pval	SFM P4.AVG_Signal	SFM P4.Detection Pval	SCM P6.AVG_Signal	SCM P6.Detection Pval	SFM P6.AVG_Signal	SFM P6.Detection Pval	SYMBOL	DESCRIPTION
24054.5	0	17938.3	0	18048.5	0	17277.8	0	16738.5	0	15043.7	0	RPS29	Homo sapiens ribosomal protein S29 (RPS29), transcript variant 2, mRNA.
23643.1	0	20460.2	0	21625.8	0	20565.8	0	19916.9	0	18181.3	0	TPT1	Homo sapiens tumor protein, translationally-controlled 1 (TPT1), mRNA.
23427.1	0	20992.1	0	20089.9	0	19303.9	0	19730.3	0	14921.4	0	LOC441876	PREDICTED: Homo sapiens similar to 40S ribosomal protein S16, transcript variant 4 (LOC441876), mRNA.
22819.1	0	20451.6	0	20398.3	0	18373.2	0	20576	0	12397.6	0	LOC647099	PREDICTED: Homo sapiens similar to 60S ribosomal protein L23a (LOC647099), mRNA.
22549.4	0	16047.7	0	18219.7	0	17264.3	0	18228.3	0	14818.4	0	FTL	Homo sapiens ferritin, light polypeptide (FTL), mRNA.
22263.2	0	19737.2	0	15761.8	0	18426	0	16960.7	0	16646.3	0	LOC341457	PREDICTED: Homo sapiens similar to peptidylprolyl isomerase A isoform 1 (LOC341457), mRNA.
22218.9	0	17640.9	0	17962.9	0	19684.6	0	19394.8	0	15602.7	0	LOC643057	PREDICTED: Homo sapiens similar to ribosomal protein S27 (LOC643057), mRNA.
22154.3	0	18985.5	0	16953.5	0	18060.5	0	18307.4	0	15736.5	0	LOC646195	PREDICTED: Homo sapiens similar to 40S ribosomal protein S28 (LOC646195), mRNA.
21801.1	0	18623.6	0	18406	0	17603.1	0	16633.3	0	15672.8	0	LOC389435	PREDICTED: Homo sapiens similar to 60S ribosomal protein L27a (LOC389435), mRNA.
21709.6	0	18968	0	16810.5	0	17536.9	0	17026	0	14897.5	0	LOC649032	PREDICTED: Homo sapiens similar to 60S ribosomal protein L7a, transcript variant 2 (LOC649032), mRNA.
21554.6	0	18508.4	0	17173.7	0	17725.9	0	17338.3	0	15226	0	LOC441114	PREDICTED: Homo sapiens hypothetical LOC441114 (LOC441114), mRNA.
21277.6	0	15905.3	0	17090	0	17505.4	0	15947	0	15363.1	0	LOC650901	PREDICTED: Homo sapiens similar to ribosomal protein S2, transcript variant 1 (LOC650901), mRNA.
21204	0	14434	0	16948.8	0	16016.6	0	15440.1	0	8846.15	0	SERPINE2	Homo sapiens serpin peptidase inhibitor, clade E (nexin, plasminogen activator inhibitor type 1), member 2 (SERPINE2), mRNA.
21177.2	0	14898.3	0	15263.1	0	15808	0	14345.7	0	13376.7	0	LOC388474	PREDICTED: Homo sapiens similar to 60S ribosomal protein L7a, transcript variant 4 (LOC388474), mRNA.
20492	0	17847.5	0	18449.8	0	17305.6	0	16975.6	0	13763.1	0	RPS16	Homo sapiens ribosomal protein S16 (RPS16), mRNA.
20428.2	0	15771.4	0	17085.3	0	16365.8	0	17470.8	0	13254.5	0	LOC649150	PREDICTED: Homo sapiens similar to eukaryotic translation elongation factor 1 alpha 2, transcript variant 1 (LOC649150), mRNA.
20295.6	0	18861.2	0	18919.2	0	19010	0	18659.5	0	15708.5	0	LOC284393	PREDICTED: Homo sapiens similar to ribosomal protein L10, transcript variant 1 (LOC284393), mRNA.
20278.4	0	17599.5	0	16173.7	0	16294.1	0	16155.2	0	13325	0	LDHA	Homo sapiens lactate dehydrogenase A (LDHA), mRNA.
20168.8	0	17397.5	0	16165.7	0	17715.3	0	17944.1	0	14424.7	0	OAZ1	Homo sapiens ornithine decarboxylase antizyme 1 (OAZ1), mRNA.
19924.8	0	18779.2	0	15958.2	0	16711.7	0	14860.9	0	14660.7	0	RPS6	Homo sapiens ribosomal protein S6 (RPS6), mRNA.
19883.2	0	16291.8	0	15392.9	0	16668.6	0	17275.9	0	14618.9	0	LOC440589	PREDICTED: Homo sapiens similar to ribosomal protein S2, transcript variant 4 (LOC440589), mRNA.
19814.3	0	18749.4	0	14790.2	0	17607.8	0	15899.9	0	15416.2	0	MYL6	Homo sapiens myosin, light polypeptide 6, alkali, smooth muscle and non-muscle (MYL6), transcript variant 1, mRNA.
19721.6	0	18085.8	0	15965.8	0	15980.1	0	14108.4	0	13822.4	0	RPL11	Homo sapiens ribosomal protein L11 (RPL11), mRNA.
19647.6	0	11667.6	0	16612.6	0	14125.6	0	15937.6	0	9785.15	0	FSTL1	Homo sapiens follistatin-like 1 (FSTL1), mRNA.
19478.6	0	16938.3	0	13525.7	0	17004.5	0	15495	0	14477.2	0	LOC401019	PREDICTED: Homo sapiens similar to 40S ribosomal protein S15 (RIG protein), transcript variant 3 (LOC401019), mRNA.
19378.5	0	17626.7	0	16742.6	0	17907.8	0	15435.5	0	15313.4	0	EEF1A1	Homo sapiens eukaryotic translation elongation factor 1 alpha 1 (EEF1A1), mRNA.
19260.4	0	16537.1	0	17379.8	0	16888.5	0	17743.6	0	15463.7	0	RPL6	Homo sapiens ribosomal protein L6 (RPL6), transcript variant 1, mRNA.
19194.8	0	16900.8	0	14945.5	0	15951.6	0	12967.6	0	9968.2	0	LOC646433	PREDICTED: Homo sapiens similar to 60S ribosomal protein L32 (LOC646433), mRNA.
19181	0	14696.4	0	15685.5	0	16067.4	0	14525.6	0	14614.8	0	LGALS1	Homo sapiens lectin, galactoside-binding, soluble, 1 (galectin 1) (LGALS1), mRNA.
19153.8	0	16478.3	0	16521.9	0	15381.9	0	13219.2	0	11769.3	0	LOC644039	PREDICTED: Homo sapiens similar to 60S ribosomal protein L10 (QM protein) (Tumor suppressor QM) (Laminin receptor homolog) (LOC644039), mRNA.
19150.2	0	16980.6	0	14632.8	0	16916.4	0	13882.7	0	13880.7	0	RPL38	Homo sapiens ribosomal protein L38 (RPL38), mRNA.
19103.4	0	13152	0	14829.2	0	14245.5	0	13743.3	0	12170.2	0	UBA52	Homo sapiens ubiquitin A-52 residue ribosomal protein fusion product 1 (UBA52), mRNA.
19084.7	0	15046.5	0	12800.1	0	15185	0	15276.6	0	13329.8	0	ENO1	Homo sapiens enolase 1, (alpha) (ENO1), mRNA.
19055.2	0	7015.21	0	14810.9	0	10702.4	0	17072.5	0	8833.25	0	IGFBP7	Homo sapiens insulin-like growth factor binding protein 7 (IGFBP7), mRNA.
18928.6	0	17563.2	0	16724.8	0	15875.5	0	11782	0	14107.5	0	RPL9	Homo sapiens ribosomal protein L9 (RPL9), transcript variant 2, mRNA.
18874.9	0	15445.4	0	15548.7	0	15525.3	0	15071.9	0	14655.7	0	K-ALPHA-1	Homo sapiens tubulin, alpha, ubiquitous (K-ALPHA-1), mRNA.
18812.2	0	15800.6	0	14770.5	0	15445.6	0	16465.6	0	12988.3	0	LOC643509	PREDICTED: Homo sapiens similar to Dihydrofolate reductase, transcript variant 1 (LOC643509), mRNA.
18745.9	0	16030.1	0	14006.3	0	16140.1	0	13718.4	0	13351.6	0	RPL8	Homo sapiens ribosomal protein L8 (RPL8), transcript variant 2, mRNA.
18615.7	0	15838.8	0	12856.9	0	15116.8	0	17647.8	0	12958.6	0		AV762101 MDS Homo sapiens cDNA clone MDSEOA03 5, mRNA sequence
18543.9	0	16533.7	0	15479.4	0	15150.1	0	15214.9	0	14062.1	0	LOC642892	PREDICTED: Homo sapiens similar to 40S ribosomal protein S29 (LOC642892), mRNA.
18471	0	14786	0	13773.6	0	15721.7	0	14893.9	0	12391.9	0	RPS14	Homo sapiens ribosomal protein S14 (RPS14), transcript variant 1, mRNA.
18097.2	0	18214.3	0	15092	0	16927.6	0	17171.8	0	15318.7	0	LOC645899	PREDICTED: Homo sapiens similar to 40S ribosomal protein S28 (LOC645899), mRNA.
18093.9	0	15122.3	0	14838.3	0	14153.9	0	12338.8	0	10165.3	0	LOC391656	PREDICTED: Homo sapiens similar to ribosomal protein S15a (LOC391656), mRNA.
18085.5	0	16547.5	0	14342.1	0	15135.8	0	13768.7	0	10800	0	LOC645656	PREDICTED: Homo sapiens similar to 40S ribosomal protein SA (p40) (34/67 kDa laminin receptor) (Colon carcinoma laminin-binding protein) (NEM/1CHD4) (Multidrug resistance-associated protein MGr1-Ag) (LOC645656), mRNA.
18061.8	0	15187.9	0	13706.7	0	14787.6	0	15292.7	0	13699.2	0	RPS2	Homo sapiens ribosomal protein S2 (RPS2), mRNA.
18049.9	0	14263.7	0	14070.7	0	15679.8	0	14395.1	0	14105	0	LOC441034	PREDICTED: Homo sapiens similar to 60S ribosomal protein L7a, transcript variant 2 (LOC441034), mRNA.
17828.6	0	13397.5	0	14327.8	0	14600.1	0	14827.6	0	12540.9	0	TPM2	Homo sapiens tropomyosin 2 (beta) (TPM2), transcript variant 2, mRNA.
17766.9	0	14463.4	0	11228.6	0	15389.5	0	12472.7	0	13568	0	EIF4A1	Homo sapiens eukaryotic translation initiation factor 4A, isoform 1 (EIF4A1), mRNA.
17680.1	0	12538.7	0	11958.8	0	13525.2	0	11710	0	9260.29	0	NPM1	Homo sapiens nucleophosmin (nucleolar phosphoprotein B23, numatrin) (NPM1), transcript variant 2, mRNA.
17631.1	0	15977.5	0	13587.4	0	16141.8	0	13703.7	0	12306	0	TPM3	Homo sapiens tropomyosin 3 (TPM3), transcript variant 2, mRNA.
17598.9	0	15437.2	0	14933.9	0	15694.6	0	15818.8	0	12588	0	LOC652162	PREDICTED: Homo sapiens similar to 60S ribosomal protein L32 (LOC652162), mRNA.
17474.8	0	14225.5	0	15200.3	0	15099.3	0	13214.5	0	10745.6	0	RPL3	Homo sapiens ribosomal protein L3 (RPL3), transcript variant 2, mRNA.
17449.5	0	14068	0	13269.6	0	13621	0	14944.3	0	12153.1	0	RPS8	Homo sapiens ribosomal protein S8 (RPS8), mRNA.
17406.2	0	15822.9	0	15230.4	0	15315.9	0	13640	0	13497.5	0	RPS25	Homo sapiens ribosomal protein S25 (RPS25), mRNA.
17382.2	0	5433.76	0	14453.7	0	6679.01	0	13487.6	0	3691.6	0	CTGF	Homo sapiens connective tissue growth factor (CTGF), mRNA.
17370.7	0	13959.5	0	11895.7	0	13108.2	0	14218.1	0	11597.2	0	RPS3	Homo sapiens ribosomal protein S3 (RPS3), mRNA.
17334	0	14114.7	0	14694.8	0	13822.5	0	14615.5	0	12669.2	0	RPS12	Homo sapiens ribosomal protein S12 (RPS12), mRNA.
17302.5	0	15439.6	0	13983.6	0	13758.9	0	13698.5	0	12623.6	0	LOC653232	PREDICTED: Homo sapiens similar to ribosomal protein L15, transcript variant 1 (LOC653232), mRNA.
17222.8	0	14370.5	0	14422.3	0	14406.3	0	13827.8	0	12175.8	0	TPM2	Homo sapiens tropomyosin 2 (beta) (TPM2), transcript variant 1, mRNA.
17156.1	0	16039	0	14375.8	0	15525.8	0	13304.9	0	11715.5	0	RPL19	Homo sapiens ribosomal protein L19 (RPL19), mRNA.
17021	0	16217.7	0	16218.7	0	14207.4	0	14221.8	0	10735.7	0	ITGB1	Homo sapiens integrin, beta 1 (fibronectin receptor, beta polypeptide, antigen CD29 includes MDF2, MSK12) (ITGB1), transcript variant 1A, mRNA.
17015.2	0	14208	0	14679.6	0	15185.1	0	14337.6	0	12225	0	VIM	Homo sapiens vimentin (VIM), mRNA.
16995.2	0	15485.5	0	13506	0	14620.8	0	12832.2	0	11352.6	0	RPS24	Homo sapiens ribosomal protein S24 (RPS24), transcript variant 2, mRNA.
16984.4	0	15444.8	0	15842.5	0	15908.6	0	14742.7	0	13772.7	0	TMSL3	Homo sapiens thymosin-like 3 (TMSL3), mRNA.
16970.7	0	11494.9	0	16407.4	0	12920.9	0	14259.5	0	8378.99	0	TGFBI	Homo sapiens transforming growth factor, beta-induced, 68kDa (TGFBI), mRNA.
16905.5	0	14096.3	0	13628.2	0	14342	0	13939.5	0	11503.2	0	TMSB10	Homo sapiens thymosin, beta 10 (TMSB10), mRNA.
16888.5	0	14184.4	0	13393.7	0	12822	0	13454.9	0	12154.1	0	LOC649564	PREDICTED: Homo sapiens similar to ribosomal protein L13a, transcript variant 4 (LOC649564), mRNA.
16886.8	0	15137.4	0	12720.4	0	14414.2	0	12393.8	0	13692.2	0	LOC652025	PREDICTED: Homo sapiens similar to tubulin, beta 5 (LOC652025), mRNA.
16742.9	0	12990.4	0	14707.8	0	13104.9	0	12024.7	0	11070.8	0	LOC643284	PREDICTED: Homo sapiens similar to 40S ribosomal protein S29 (LOC643284), mRNA.
16708.7	0	14079.7	0	13873.2	0	12703.2	0	12195.1	0	9505.86	0	LOC648000	PREDICTED: Homo sapiens similar to 60S ribosomal protein L7, transcript variant 1 (LOC648000), mRNA.
16628.9	0	14398.3	0	15721.8	0	15431.5	0	14960.9	0	11208.1	0	GNB2L1	Homo sapiens guanine nucleotide binding protein (G protein), beta polypeptide 2-like 1 (GNB2L1), mRNA.
16609.3	0	13721	0	15013.8	0	14305.4	0	14231.4	0	11128.5	0	EEF1G	PREDICTED: Homo sapiens eukaryotic translation elongation factor 1 gamma, transcript variant 4 (EEF1G), mRNA.
16589	0	12910.3	0	12280.7	0	13129.4	0	14195.3	0	10767	0	AP2S1	Homo sapiens adaptor-related protein complex 2, sigma 1 subunit (AP2S1), transcript variant AP17, mRNA.
16508.9	0	13485	0	13574.7	0	12439.5	0	13462	0	11288.8	0	RPL27	Homo sapiens ribosomal protein L27 (RPL27), mRNA.
16505.7	0	12502.6	0	15259.7	0	12798.7	0	13927.2	0	11429	0	CD81	Homo sapiens CD81 antigen (target of antiproliferative antibody 1) (CD81), mRNA.
16486.6	0	14172.1	0	14512.6	0	16612.5	0	13325.5	0	10781.2	0	TUBA6	Homo sapiens tubulin, alpha 6 (TUBA6), mRNA.
16445.7	0	14174.1	0	13742.1	0	14048.9	0	13392.9	0	11599.6	0	RPS19	Homo sapiens ribosomal protein S19 (RPS19), mRNA.
16428.2	0	14731.2	0	14014.4	0	13769.6	0	11784.6	0	9983.36	0	LOC653314	PREDICTED: Homo sapiens similar to ribosomal protein L19, transcript variant 5 (LOC653314), mRNA.
16405.8	0	13081.4	0	13065.4	0	14103.3	0	13243.2	0	10202.6	0	PTRF	Homo sapiens polymerase I and transcript release factor (PTRF), mRNA.
16341.1	0	14202.9	0	15296.5	0	12605.1	0	13380.4	0	10918	0	LOC402251	PREDICTED: Homo sapiens similar to eukaryotic translation elongation factor 1 alpha 2 (LOC402251), mRNA.
16317	0	12730.9	0	13655.6	0	12593	0	12282.9	0	9982.79	0	LOC650276	PREDICTED: Homo sapiens similar to 60S ribosomal protein L7 (LOC650276), mRNA.
16158.5	0	13685	0	13745.6	0	16357.4	0	13414.9	0	14554	0	MRCL3	Homo sapiens myosin regulatory light chain MRCL3 (MRCL3), mRNA.
16095.3	0	14928.8	0	15276.6	0	15520.3	0	15268.6	0	12187.5	0	RPS10	Homo sapiens ribosomal protein S10 (RPS10), mRNA.
15968	0	13831.8	0	14201	0	14258.9	0	14666.8	0	11064.2	0	RPS29	Homo sapiens ribosomal protein S29 (RPS29), transcript variant 1, mRNA.
15852.5	0	11370.4	0	12388	0	12379.1	0	13218.5	0	10344.5	0	RPS27L	Homo sapiens ribosomal protein S27-like (RPS27L), mRNA.
15835.7	0	8871.8	0	11490.9	0	14693.5	0	13161.5	0	11806	0	COL1A1	Homo sapiens collagen, type I, alpha 1 (COL1A1), mRNA.
15799.8	0	12358.3	0	12053.8	0	12569.4	0	12547.9	0	10203.8	0	PRDX1	Homo sapiens peroxiredoxin 1 (PRDX1), transcript variant 2, mRNA.
15760.4	0	4998.88	0	12125.3	0	7807.99	0	13867.4	0	5454.85	0	TPM1	Homo sapiens tropomyosin 1 (alpha) (TPM1), transcript variant 5, mRNA.
15694.4	0	13440.6	0	12246.2	0	12873	0	11552.5	0	10884.9	0	LOC641814	PREDICTED: Homo sapiens similar to 60S ribosomal protein L6 (TAX-responsive enhancer element binding protein 107) (TAXREB107) (Neoplasm-related protein C140), transcript variant 3 (LOC641814), mRNA.
15634.5	0	10227	0	10399.6	0	10876.1	0	13194.9	0	9191.4	0	BASP1	Homo sapiens brain abundant, membrane attached signal protein 1 (BASP1), mRNA.
15600.4	0	13035.4	0	12484.4	0	13679.5	0	13920.1	0	11776	0	TIMP1	Homo sapiens TIMP metallopeptidase inhibitor 1 (TIMP1), mRNA.
15569.3	0	13371.6	0	14197.5	0	10863.6	0	12522.4	0	8898.01	0	ATP5H	Homo sapiens ATP synthase, H+ transporting, mitochondrial F0 complex, subunit d (ATP5H), nuclear gene encoding mitochondrial protein, transcript variant 2, mRNA.
15532.8	0	11474.2	0	10411.9	0	11910.1	0	11120.4	0	9297.87	0	LOC642209	PREDICTED: Homo sapiens similar to ribosomal protein L13a, transcript variant 1 (LOC642209), mRNA.
15482.4	0	11351	0	12103.9	0	10642	0	10547.3	0	9988.7	0	LOC646200	PREDICTED: Homo sapiens similar to 60S ribosomal protein L22 (Heparin binding protein HBp15), transcript variant 1 (LOC646200), mRNA.
15370.5	0	11984.8	0	11431.9	0	12075	0	11814.1	0	10399.9	0	LOC645895	PREDICTED: Homo sapiens hypothetical protein LOC645895 (LOC645895), mRNA.
15343.2	0	12875.1	0	13339.5	0	13220.7	0	13210.8	0	9311.2	0	RPL5	Homo sapiens ribosomal protein L5 (RPL5), mRNA.
15321.2	0	15121.4	0	12904.5	0	14972	0	12538	0	13439.3	0	S100A6	Homo sapiens S100 calcium binding protein A6 (calcyclin) (S100A6), mRNA.
15314.4	0	12526.8	0	12924.7	0	13666.9	0	13983.8	0	12437.2	0	TAGLN	Homo sapiens transgelin (TAGLN), transcript variant 2, mRNA.
15257.1	0	12267.5	0	12592.9	0	12799.1	0	14056.1	0	10508.6	0	LOC441087	Homo sapiens hypothetical gene supported by AK125735 (LOC441087), mRNA.
15227.5	0	14118.5	0	13533.6	0	12823.8	0	11099.5	0	8415.41	0	RPS20	Homo sapiens ribosomal protein S20 (RPS20), mRNA.
15130.4	0	14482.8	0	15183.1	0	13034.2	0	13051.9	0	8954.56	0	LOC391370	PREDICTED: Homo sapiens similar to ribosomal protein S12 (LOC391370), mRNA.
15117.4	0	11893.2	0	10224.9	0	12353.5	0	11172.3	0	9801.44	0	RPL18	Homo sapiens ribosomal protein L18 (RPL18), mRNA.
15100.1	0	10416.1	0	11661.3	0	11373	0	13678.6	0	9962.3	0	MAGED1	Homo sapiens melanoma antigen family D, 1 (MAGED1), transcript variant 1, mRNA.
15093	0	12733.5	0	12731.6	0	14483	0	11299.9	0	12510.5	0	ATP5E	Homo sapiens ATP synthase, H+ transporting, mitochondrial F1 complex, epsilon subunit (ATP5E), nuclear gene encoding mitochondrial protein, mRNA.
15078.1	0	13337.1	0	12822.5	0	13411.3	0	12077.3	0	10377.7	0	RPS18	Homo sapiens ribosomal protein S18 (RPS18), mRNA.
15071.8	0	11786.6	0	10320.7	0	12358.8	0	12603	0	9831.48	0	ATP5B	Homo sapiens ATP synthase, H+ transporting, mitochondrial F1 complex, beta polypeptide (ATP5B), nuclear gene encoding mitochondrial protein, mRNA.
14947.2	0	11796.8	0	11414.7	0	12045.3	0	11615.5	0	11260.2	0	LOC645296	PREDICTED: Homo sapiens similar to 60S ribosomal protein L17 (L23), transcript variant 2 (LOC645296), mRNA.
14927.2	0	14241.2	0	13163.2	0	12710.4	0	13249.1	0	12333.5	0	GNAS	Homo sapiens GNAS complex locus (GNAS), transcript variant 1, mRNA.
14849.8	0	12118	0	13007.2	0	12975.5	0	12845	0	9949.7	0	MT2A	Homo sapiens metallothionein 2A (MT2A), mRNA.
14767.3	0	12265.2	0	11625.5	0	11924.5	0	9466.5	0	8017.13	0	LOC642770	PREDICTED: Homo sapiens similar to 60S ribosomal protein L17 (L23) (LOC642770), mRNA.
14767.3	0	13146.7	0	11451.7	0	13874.6	0	13375.2	0	10976.5	0	LOC440733	PREDICTED: Homo sapiens similar to 40S ribosomal protein S15 (RIG protein) (LOC440733), mRNA.
14738.4	0	12172.6	0	13423.2	0	12833.7	0	12620.1	0	11966.9	0	RPS11	Homo sapiens ribosomal protein S11 (RPS11), mRNA.
14714.8	0	13036.8	0	11315.8	0	13224.2	0	12080	0	9499.19	0	HSPA8	Homo sapiens heat shock 70kDa protein 8 (HSPA8), transcript variant 1, mRNA.
14711.7	0	13435.9	0	12537.4	0	12189.7	0	11965.2	0	7281.21	0	AMY1C	Homo sapiens amylase, alpha 1C; salivary (AMY1C), mRNA.
14623.7	0	3847.49	0	8951.6	0	2677.1	0	11098.8	0	2212.81	0	IGFBP4	Homo sapiens insulin-like growth factor binding protein 4 (IGFBP4), mRNA.
14560.1	0	12850.2	0	11977.6	0	12834.6	0	12376.1	0	10164.5	0	LOC644191	PREDICTED: Homo sapiens similar to 40S ribosomal protein S26, transcript variant 2 (LOC644191), mRNA.
14504	0	11490.9	0	12902.9	0	10801.9	0	12557	0	7647.32	0	TOMM7	Homo sapiens translocase of outer mitochondrial membrane 7 homolog (yeast) (TOMM7), mRNA.
14475.7	0	13590.7	0	12654	0	12965.3	0	13040.6	0	11481.8	0	RPLP2	Homo sapiens ribosomal protein, large, P2 (RPLP2), mRNA.
14378.7	0	11496.1	0	12057.4	0	9907.88	0	10914.1	0	5886.33	0	LOC653341	PREDICTED: Homo sapiens similar to 60S ribosomal protein L23a (LOC653341), mRNA.
14374.9	0	12724.4	0	12120.7	0	12804.7	0	11198.2	0	11341.8	0	LOC644928	PREDICTED: Homo sapiens similar to 40S ribosomal protein S26 (LOC644928), mRNA.
14356.3	0	11821.5	0	12495.2	0	13044.9	0	11177.3	0	9977.78	0	CALM2	Homo sapiens calmodulin 2 (phosphorylase kinase, delta) (CALM2), mRNA.
14308.1	0	12298.9	0	10554.5	0	12568.2	0	9530.08	0	8629.18	0	LOC149224	PREDICTED: Homo sapiens similar to 40S ribosomal protein S7 (S8) (LOC149224), mRNA.
14252.8	0	10801.4	0	11269.5	0	11675.7	0	11027.6	0	8453.65	0	COX4I1	Homo sapiens cytochrome c oxidase subunit IV isoform 1 (COX4I1), mRNA.
14154.6	0	10925.6	0	13079	0	11290.9	0	13989.7	0	10170.8	0	COL1A2	Homo sapiens collagen, type I, alpha 2 (COL1A2), mRNA.
14067	0	11652.6	0	10893.1	0	11014.4	0	10856.2	0	9673.82	0	RPL18A	Homo sapiens ribosomal protein L18a (RPL18A), mRNA.
14060	0	13424.8	0	12083.6	0	11764.7	0	10541.1	0	10708.4	0	RPL12	Homo sapiens ribosomal protein L12 (RPL12), mRNA.
14057.4	0	14843.7	0	13977.4	0	15538.5	0	10580	0	12099.1	0	COL6A3	Homo sapiens collagen, type VI, alpha 3 (COL6A3), transcript variant 2, mRNA.
14035.1	0	12384.9	0	11623.2	0	13127.7	0	10797	0	9270.25	0	RPL24	Homo sapiens ribosomal protein L24 (RPL24), mRNA.
13988.2	0	10348.6	0	12563.3	0	8912.87	0	12663.8	0	8540.08	0	RTN4	Homo sapiens reticulon 4 (RTN4), transcript variant 3, mRNA.
13889.2	0	11293	0	11742.6	0	12972.4	0	15508.6	0	8796.87	0	PSMD12	PREDICTED: Homo sapiens proteasome (prosome, macropain) 26S subunit, non-ATPase, 12, transcript variant 5 (PSMD12), mRNA.
13863.3	0	11736.6	0	10234.6	0	12020.3	0	11370.9	0	10460.4	0	SRP14	Homo sapiens signal recognition particle 14kDa (homologous Alu RNA binding protein) (SRP14), mRNA.
13860.8	0	10394.1	0	11309.3	0	11899.2	0	11058.8	0	8616.77	0	LOC402057	PREDICTED: Homo sapiens similar to 40S ribosomal protein S17 (LOC402057), mRNA.
13815.5	0	12712.3	0	11102.3	0	11268.2	0	10362.4	0	9946.6	0	LOC652624	PREDICTED: Homo sapiens similar to 40S ribosomal protein SA (p40) (34/67 kDa laminin receptor) (LOC652624), mRNA.
13808	0	9377.87	0	10795.4	0	8156.07	0	9742.86	0	6312.63	0	MARCKS	Homo sapiens myristoylated alanine-rich protein kinase C substrate (MARCKS), mRNA.
13790.5	0	9719.8	0	10627.6	0	11077.2	0	10945	0	10100.5	0	LOC647572	PREDICTED: Homo sapiens similar to ribosomal protein L13a (LOC647572), mRNA.
13694	0	9573.81	0	11628.7	0	9720.66	0	10619.9	0	7075.95	0	NDUFA4	Homo sapiens NADH dehydrogenase (ubiquinone) 1 alpha subcomplex, 4, 9kDa (NDUFA4), nuclear gene encoding mitochondrial protein, mRNA.
13665.4	0	13124.6	0	12620.6	0	11620.3	0	9935.23	0	11406	0	RPLP0	Homo sapiens ribosomal protein, large, P0 (RPLP0), transcript variant 1, mRNA.
13644.8	0	13594.7	0	9139.28	0	12208.2	0	12217.5	0	11728.9	0	ACTB	Homo sapiens actin, beta (ACTB), mRNA.
13643.9	0	12402.7	0	11684	0	12652.2	0	10823.2	0	10232.5	0	CDK2AP1	Homo sapiens CDK2-associated protein 1 (CDK2AP1), mRNA.
13637.9	0	10963.3	0	10712.5	0	11052.5	0	12713.4	0	9717.42	0	SOD1	Homo sapiens superoxide dismutase 1, soluble (amyotrophic lateral sclerosis 1 (adult)) (SOD1), mRNA.
13610.5	0	10358.2	0	10506.4	0	10613.5	0	11635.7	0	7611.34	0	NME2	Homo sapiens non-metastatic cells 2, protein (NM23B) expressed in (NME2), transcript variant 1, mRNA.
13522.3	0	11346.6	0	11148	0	10960.6	0	10432.9	0	9104.67	0	LOC649821	PREDICTED: Homo sapiens similar to 60S ribosomal protein L14 (CAG-ISL 7), transcript variant 1 (LOC649821), mRNA.
13506.8	0	10399.8	0	10694.2	0	10025.5	0	10761.4	0	7913.09	0	RHOA	Homo sapiens ras homolog gene family, member A (RHOA), mRNA.
13441	0	11127.7	0	12122	0	12948	0	12575.4	0	11226.6	0	LOC388720	PREDICTED: Homo sapiens similar to ubiquitin and ribosomal protein S27a precursor (LOC388720), mRNA.
13410.9	0	12500.9	0	11388.5	0	10575.6	0	9817.04	0	11177.1	0	RPL30	Homo sapiens ribosomal protein L30 (RPL30), mRNA.
13358.3	0	11566.2	0	10059.4	0	11646.6	0	11213	0	8933.63	0	GAPDH	Homo sapiens glyceraldehyde-3-phosphate dehydrogenase (GAPDH), mRNA.
13279.7	0	10357.3	0	12370	0	7653.82	0	9795.26	0	7020.16	0	S100A10	Homo sapiens S100 calcium binding protein A10 (annexin II ligand, calpactin I, light polypeptide (p11)) (S100A10), mRNA.
13175.7	0	11407	0	10252.5	0	11153.2	0	10524.9	0	5820.74	0	RPS28	Homo sapiens ribosomal protein S28 (RPS28), mRNA.
13081.7	0	1644.03	0	16375.2	0	2739.84	0	14440.9	0	1057.3	0	IGFBP3	Homo sapiens insulin-like growth factor binding protein 3 (IGFBP3), transcript variant 1, mRNA.
13046.4	0	13509.9	0	8683.64	0	13980.4	0	7931.25	0	12365.1	0	CHCHD2	Homo sapiens coiled-coil-helix-coiled-coil-helix domain containing 2 (CHCHD2), mRNA.
12959	0	12375.1	0	10829.1	0	9822.25	0	7479.65	0	9133.14	0	RPS15A	Homo sapiens ribosomal protein S15a (RPS15A), transcript variant 1, mRNA.
12940.5	0	11497.9	0	10511.8	0	10249.3	0	8913.45	0	9664.3	0	RPS13	Homo sapiens ribosomal protein S13 (RPS13), mRNA.
12891.5	0	13104.1	0	9399.65	0	11842.3	0	10569.7	0	10061.3	0	LOC441246	PREDICTED: Homo sapiens similar to 60S ribosomal protein L35, transcript variant 1 (LOC441246), mRNA.
12790.9	0	8932	0	10464.7	0	9238.51	0	9646.08	0	7346.52	0	TXN	Homo sapiens thioredoxin (TXN), mRNA.
12681.2	0	10224.9	0	9413.38	0	10630.1	0	9161.72	0	8437.89	0	RPS5	Homo sapiens ribosomal protein S5 (RPS5), mRNA.
12572.4	0	10776.9	0	10737.2	0	10560.1	0	10543.5	0	8700.59	0	EEF2	Homo sapiens eukaryotic translation elongation factor 2 (EEF2), mRNA.
12556.9	0	3938.91	0	9502.59	0	4702.27	0	13091.8	0	3634.01	0	FHL2	Homo sapiens four and a half LIM domains 2 (FHL2), transcript variant 1, mRNA.
12503.6	0	9540.62	0	10198	0	8309.9	0	10094.2	0	7710.83	0	ATP5H	Homo sapiens ATP synthase, H+ transporting, mitochondrial F0 complex, subunit d (ATP5H), nuclear gene encoding mitochondrial protein, transcript variant 1, mRNA.
12337.8	0	12880.2	0	11850.8	0	8619.2	0	10374.8	0	8206.53	0	ANXA1	Homo sapiens annexin A1 (ANXA1), mRNA.
12324.5	0	10162	0	8371.52	0	9826.73	0	9230.09	0	8687.54	0	ATP5I	Homo sapiens ATP synthase, H+ transporting, mitochondrial F0 complex, subunit E (ATP5I), nuclear gene encoding mitochondrial protein, mRNA.
12311.3	0	8735.41	0	9174.38	0	9734.8	0	10162.9	0	7654.52	0	LOC439992	PREDICTED: Homo sapiens similar to ribosomal protein S3a, transcript variant 1 (LOC439992), mRNA.
12179.6	0	12515.5	0	10433.5	0	10951.5	0	8081.56	0	10673.9	0	RPL39	Homo sapiens ribosomal protein L39 (RPL39), mRNA.
12077.8	0	9503.74	0	11464.4	0	10624	0	11461	0	6605.8	0	MT1A	Homo sapiens metallothionein 1A (functional) (MT1A), mRNA.
12045.3	0	10737.3	0	11159	0	9441.06	0	10306.8	0	9451.29	0	LAMP1	Homo sapiens lysosomal-associated membrane protein 1 (LAMP1), mRNA.
12045	0	10633.5	0	9212.53	0	11937.5	0	10032.3	0	9569.38	0	PPIB	Homo sapiens peptidylprolyl isomerase B (cyclophilin B) (PPIB), mRNA.
11995.2	0	9614.48	0	9416.38	0	10169.9	0	8717.29	0	8615.44	0	LOC285053	PREDICTED: Homo sapiens similar to ribosomal protein L18a, transcript variant 5 (LOC285053), mRNA.
11990.1	0	10957.3	0	8914.91	0	9835.49	0	9657.68	0	7477.92	0	LOC649049	PREDICTED: Homo sapiens similar to acidic ribosomal phosphoprotein P0, transcript variant 3 (LOC649049), mRNA.
11977.1	0	6077.54	0	9888.74	0	8035.99	0	9585.67	0	5612.95	0	CALD1	Homo sapiens caldesmon 1 (CALD1), transcript variant 2, mRNA.
11843	0	3483.02	0	8673.8	0	8880.08	0	10772.3	0	4709.38	0	THBS1	Homo sapiens thrombospondin 1 (THBS1), mRNA.
11810.9	0	11196.5	0	9439.78	0	8523.95	0	9298.46	0	7898.98	0	JUND	Homo sapiens jun D proto-oncogene (JUND), mRNA.
11806.6	0	9972.68	0	8551.39	0	10565.8	0	9431.2	0	7761.23	0	PSMB1	Homo sapiens proteasome (prosome, macropain) subunit, beta type, 1 (PSMB1), mRNA.
11781.9	0	8916.14	0	10867.3	0	10565	0	9758.45	0	6992.37	0	LOC645138	PREDICTED: Homo sapiens similar to ribosomal protein S11 (LOC645138), mRNA.
11732.8	0	10893	0	11125.7	0	9723.75	0	9137.02	0	6782.38	0	LOC388654	PREDICTED: Homo sapiens similar to laminin receptor 1 (ribosomal protein SA) (LOC388654), mRNA.
11724.8	0	10210.4	0	8457.59	0	10958.8	0	9006.36	0	8156.69	0	RPL35	Homo sapiens ribosomal protein L35 (RPL35), mRNA.
11700.9	0	8223.57	0	10106	0	8111.44	0	9165.44	0	7356.66	0	C17orf45	Homo sapiens chromosome 17 open reading frame 45 (C17orf45), mRNA.
11692.8	0	12214.1	0	10420	0	10292.3	0	8963.73	0	8626.35	0	YWHAQ	Homo sapiens tyrosine 3-monooxygenase/tryptophan 5-monooxygenase activation protein, theta polypeptide (YWHAQ), mRNA.
11602.3	0	9704.46	0	10099.3	0	9220.85	0	8067.85	0	5676.07	0	LOC653658	PREDICTED: Homo sapiens similar to ribosomal protein S23 (LOC653658), mRNA.
11589.8	0	9625.46	0	10928.4	0	10225.3	0	9278.9	0	7059.55	0	EEF1B2	Homo sapiens eukaryotic translation elongation factor 1 beta 2 (EEF1B2), transcript variant 1, mRNA.
11544.8	0	9776.59	0	9928.16	0	10801.4	0	9040.41	0	10204.8	0	DNCL1	Homo sapiens dynein, cytoplasmic, light polypeptide 1 (DNCL1), mRNA.
11464.2	0	11037.3	0	9484.89	0	12812.6	0	9754.66	0	9381.9	0	ARPC2	Homo sapiens actin related protein 2/3 complex, subunit 2, 34kDa (ARPC2), transcript variant 2, mRNA.
11449.3	0	10373.3	0	7378.17	0	10585.9	0	9352.03	0	9227.24	0	CFL1	Homo sapiens cofilin 1 (non-muscle) (CFL1), mRNA.
11440.2	0	9259.98	0	7196.69	0	9069.66	0	9079.5	0	8059.3	0	COX8A	Homo sapiens cytochrome c oxidase subunit 8A (ubiquitous) (COX8A), mRNA.
11406.6	0	9299.38	0	8332.45	0	11195.3	0	9053.43	0	9417.94	0	PRDX5	Homo sapiens peroxiredoxin 5 (PRDX5), nuclear gene encoding mitochondrial protein, transcript variant 3, mRNA.
11380.1	0	10215.1	0	7122.48	0	9525.9	0	7589.39	0	8120.58	0	ATP5G2	Homo sapiens ATP synthase, H+ transporting, mitochondrial F0 complex, subunit c (subunit 9), isoform 2 (ATP5G2), nuclear gene encoding mitochondrial protein, transcript variant 2, mRNA.
11367	0	7106.86	0	8519.02	0	10098.1	0	8370.01	0	9186.46	0	IFITM3	Homo sapiens interferon induced transmembrane protein 3 (1-8U) (IFITM3), mRNA.
11304.5	0	9433.95	0	9609.13	0	9294.1	0	8002.36	0	4836.32	0	LOC401206	PREDICTED: Homo sapiens similar to 40S ribosomal protein S25 (LOC401206), mRNA.
11294.4	0	10813.1	0	8190.1	0	9598.5	0	7000.73	0	9795.97	0	H3F3A	Homo sapiens H3 histone, family 3A (H3F3A), mRNA.
11292.9	0	1075.7	0	12343.9	0	1115.11	0	9859.66	0	1139.86	0	CXCL12	Homo sapiens chemokine (C-X-C motif) ligand 12 (stromal cell-derived factor 1) (CXCL12), transcript variant 1, mRNA.
11213.6	0	5963.03	0	6031.21	0	3756.15	0	8015.13	0	2803.56	0	BCYRN1	Homo sapiens brain cytoplasmic RNA 1, Bc1 analog (mouse) (BCYRN1) on chromosome 2.
11152.5	0	9474.4	0	9469.66	0	8038.99	0	9468.64	0	4963.85	0	LOC650472	PREDICTED: Homo sapiens similar to 60S ribosomal protein L23a (LOC650472), mRNA.
11139.6	0	10034.9	0	8432.63	0	9350.78	0	8444.23	0	7516.87	0	LOC387867	PREDICTED: Homo sapiens similar to 40S ribosomal protein SA (p40) (34/67 kDa laminin receptor) (Colon carcinoma laminin-binding protein) (NEM/1CHD4) (Multidrug resistance-associated protein MGr1-Ag) (LOC387867), mRNA.
11052.6	0	11375.4	0	7469.03	0	10356.9	0	8933.23	0	8902.5	0	FSCN1	Homo sapiens fascin homolog 1, actin-bundling protein (Strongylocentrotus purpuratus) (FSCN1), mRNA.
11034.8	0	10492.5	0	9402.93	0	8994.67	0	6816.68	0	7678.7	0	RPS27A	Homo sapiens ribosomal protein S27a (RPS27A), mRNA.
10974	0	11361.8	0	9870.87	0	8862.69	0	7132.45	0	8412.12	0	RPL31	Homo sapiens ribosomal protein L31 (RPL31), mRNA.
10964.2	0	8865.45	0	7423.01	0	11221.2	0	9184.9	0	8087.41	0	NME1	Homo sapiens non-metastatic cells 1, protein (NM23A) expressed in (NME1), transcript variant 1, mRNA.
10937.1	0	7953.74	0	7983.03	0	8095.8	0	8624.42	0	7396.32	0	LASP1	Homo sapiens LIM and SH3 protein 1 (LASP1), mRNA.
10898.4	0	7267.21	0	7733.6	0	6948.87	0	7985.5	0	4728.86	0	LOC643657	PREDICTED: Homo sapiens similar to Nonhistone chromosomal protein HMG-17 (High-mobility group nucleosome binding domain 2) (LOC643657), mRNA.
10819.3	0	9992.36	0	6988.93	0	8193.85	0	8881.76	0	6612.62	0	DRAP1	Homo sapiens DR1-associated protein 1 (negative cofactor 2 alpha) (DRAP1), mRNA.
10811.5	0	4574.63	0	8780.72	0	4887.22	0	9917.43	0	3690.44	0	SLITL2	Homo sapiens slit-like 2 (Drosophila) (SLITL2), mRNA.
10792.7	0	9579.9	0	8956.26	0	8866.31	0	8605.36	0	8550.71	0	COX7C	Homo sapiens cytochrome c oxidase subunit VIIc (COX7C), nuclear gene encoding mitochondrial protein, mRNA.
10767.3	0	8308.98	0	8509.51	0	9279.18	0	8128.9	0	7349.4	0	RPS9	Homo sapiens ribosomal protein S9 (RPS9), mRNA.
10766.2	0	9675.84	0	9119.55	0	9318.31	0	10712.8	0	7714.44	0	C21orf55	Homo sapiens chromosome 21 open reading frame 55 (C21orf55), mRNA.
10733.8	0	4574.95	0	5614.27	0	3912.11	0	8062.21	0	3177.49	0	NQO1	Homo sapiens NAD(P)H dehydrogenase, quinone 1 (NQO1), transcript variant 1, mRNA.
10717.9	0	11063.1	0	9308.18	0	10118.1	0	7516.44	0	6361.19	0	LOC646483	PREDICTED: Homo sapiens similar to 60S ribosomal protein L6 (TAX-responsive enhancer element binding protein 107) (TAXREB107) (Neoplasm-related protein C140), transcript variant 1 (LOC646483), mRNA.
10671.4	0	17676.5	0	10002.1	0	16955.3	0	12010.4	0	15338.7	0	COL6A1	Homo sapiens collagen, type VI, alpha 1 (COL6A1), mRNA.
10617.5	0	204.251	0	9137.08	0	107.377	0.000727802	9712.06	0	9.70022	0.0327511	PENK	Homo sapiens proenkephalin (PENK), mRNA.
10557.1	0	9337.98	0	8285.37	0	9645.42	0	7707.66	0	8994.35	0	SEC61G	Homo sapiens Sec61 gamma subunit (SEC61G), transcript variant 2, mRNA.
10528.4	0	9486.85	0	7995.26	0	10062.1	0	7438.52	0	8812.15	0	CAP1	Homo sapiens CAP, adenylate cyclase-associated protein 1 (yeast) (CAP1), mRNA.
10500.9	0	9612.18	0	8202.32	0	9898.41	0	8425.51	0	8783.13	0	LOC643516	PREDICTED: Homo sapiens similar to 40S ribosomal protein S26 (LOC643516), mRNA.
10467.7	0	8079.33	0	7687.86	0	6618.93	0	7950.57	0	5577.09	0	CALM3	Homo sapiens calmodulin 3 (phosphorylase kinase, delta) (CALM3), mRNA.
10438.4	0	8394.1	0	7748.44	0	8894.33	0	7627.67	0	7113.31	0	FAU	Homo sapiens Finkel-Biskis-Reilly murine sarcoma virus (FBR-MuSV) ubiquitously expressed (fox derived); ribosomal protein S30 (FAU), mRNA.
10433	0	10276.6	0	7730.9	0	10363	0	8676.66	0	8290.36	0	ATP5A1	Homo sapiens ATP synthase, H+ transporting, mitochondrial F1 complex, alpha subunit 1, cardiac muscle (ATP5A1), nuclear gene encoding mitochondrial protein, transcript variant 1, mRNA.
10375.5	0	9164.42	0	7278.56	0	8989.84	0	8619.34	0	5032.17	0	ATF4	Homo sapiens activating transcription factor 4 (tax-responsive enhancer element B67) (ATF4), transcript variant 1, mRNA.
10361	0	10351.4	0	7424.58	0	8828.82	0	8326.86	0	7618.74	0	FKSG30	Homo sapiens actin-like protein (FKSG30), mRNA.
10287.4	0	8148.5	0	8902.29	0	8750.29	0	6817.94	0	6400.34	0	LOC644972	PREDICTED: Homo sapiens similar to ribosomal protein S3a (LOC644972), mRNA.
10237.7	0	10773.3	0	7538.51	0	10952.4	0	8057.51	0	9569.18	0	PPP1R14B	Homo sapiens protein phosphatase 1, regulatory (inhibitor) subunit 14B (PPP1R14B), mRNA.
10231.2	0	9369.22	0	8667.19	0	10281.1	0	8101.53	0	8316.11	0	SLC25A5	Homo sapiens solute carrier family 25 (mitochondrial carrier; adenine nucleotide translocator), member 5 (SLC25A5), mRNA.
10212.8	0	5929.76	0	6993.13	0	8269.4	0	7314.98	0	8326.82	0	IFITM2	Homo sapiens interferon induced transmembrane protein 2 (1-8D) (IFITM2), mRNA.
10165.1	0	8369.7	0	8680.49	0	8931.36	0	8485.6	0	7572.56	0	C11orf10	Homo sapiens chromosome 11 open reading frame 10 (C11orf10), mRNA.
10144.5	0	7425.57	0	8823.58	0	8528.5	0	9522.65	0	7052.1	0	BZRP	Homo sapiens benzodiazapine receptor (peripheral) (BZRP), transcript variant PBR, mRNA.
10140.6	0	9171.23	0	8269.92	0	8643.4	0	7054.43	0	7647.68	0	RPL35A	Homo sapiens ribosomal protein L35a (RPL35A), mRNA.
10123.2	0	14770.4	0	8244.23	0	13790.2	0	7766.18	0	12248.3	0	TUBA3	Homo sapiens tubulin, alpha 3 (TUBA3), mRNA.
10112.8	0	5355.64	0	8725.34	0	6400.53	0	6968.34	0	4965.66	0	YWHAH	Homo sapiens tyrosine 3-monooxygenase/tryptophan 5-monooxygenase activation protein, eta polypeptide (YWHAH), mRNA.
10003.7	0	8357.84	0	10083.3	0	8830.81	0	8962.09	0	5952.95	0	PFDN5	Homo sapiens prefoldin 5 (PFDN5), transcript variant 1, mRNA.
9982.09	0	8511.85	0	6957.69	0	8889.26	0	6621.23	0	7793.87	0	SNRPG	Homo sapiens small nuclear ribonucleoprotein polypeptide G (SNRPG), mRNA.
9961.08	0	4292.85	0	9816.18	0	5236.94	0	11010.5	0	3460.83	0	MFGE8	Homo sapiens milk fat globule-EGF factor 8 protein (MFGE8), mRNA.
9936.77	0	9680.07	0	7932.3	0	9227.5	0	5590.91	0	7083.16	0	H2AFZ	Homo sapiens H2A histone family, member Z (H2AFZ), mRNA.
9921.65	0	7743.31	0	6403.35	0	8368.8	0	7258.69	0	6354.01	0	PSMC1	Homo sapiens proteasome (prosome, macropain) 26S subunit, ATPase, 1 (PSMC1), mRNA.
9878.42	0	7899.32	0	7345.11	0	8870.98	0	7084.5	0	7197.15	0	MTCH1	Homo sapiens mitochondrial carrier homolog 1 (C. elegans) (MTCH1), nuclear gene encoding mitochondrial protein, mRNA.
9877.16	0	7903.25	0	7776.32	0	8039.29	0	8772.54	0	6965.97	0	NDUFB2	Homo sapiens NADH dehydrogenase (ubiquinone) 1 beta subcomplex, 2, 8kDa (NDUFB2), nuclear gene encoding mitochondrial protein, mRNA.
9840.84	0	7507.58	0	6482.62	0	6663.13	0	9035.75	0	6804.62	0	ACTG1	Homo sapiens actin, gamma 1 (ACTG1), mRNA.
9831.21	0	7253.57	0	8334.72	0	7691.66	0	7725.42	0	5651.26	0	MRLC2	Homo sapiens myosin regulatory light chain MRLC2 (MRLC2), mRNA.
9814.4	0	9398.54	0	7165.87	0	8546.43	0	8414.52	0	8308.25	0	PFN1	Homo sapiens profilin 1 (PFN1), mRNA.
9791.47	0	8801.69	0	7319.3	0	7655.25	0	6681.98	0	6216.05	0	LOC648249	PREDICTED: Homo sapiens similar to 40S ribosomal protein SA (p40) (34/67 kDa laminin receptor) (Colon carcinoma laminin-binding protein) (NEM/1CHD4) (Multidrug resistance-associated protein MGr1-Ag), transcript variant 3 (LOC648249), mRNA.
9788.68	0	10178.1	0	8015.35	0	9812.88	0	7254.81	0	6728.53	0	LOC440567	PREDICTED: Homo sapiens similar to Ubiquinol-cytochrome c reductase complex 11 kDa protein, mitochondrial precursor (Mitochondrial hinge protein) (Cytochrome C1, nonheme 11 kDa protein) (Complex III subunit VIII), transcript variant 3 (LOC440567), mRNA.
9782.83	0	8738.16	0	7312.82	0	8839.2	0	8169.03	0	8167.41	0	COX7A2	Homo sapiens cytochrome c oxidase subunit VIIa polypeptide 2 (liver) (COX7A2), mRNA.
9743.55	0	7494.76	0	7256.86	0	6799.1	0	13235	0	7271.82	0	CDKN1A	Homo sapiens cyclin-dependent kinase inhibitor 1A (p21, Cip1) (CDKN1A), transcript variant 2, mRNA.
9741.25	0	8003.73	0	7390.95	0	7832.25	0	7115.79	0	6479.78	0	LOC390354	PREDICTED: Homo sapiens similar to ribosomal protein L18a; 60S ribosomal protein L18a, transcript variant 36 (LOC390354), misc RNA.
9721.84	0	9221.09	0	7492.15	0	8328.06	0	10035.8	0	7743	0	SHC1	Homo sapiens SHC (Src homology 2 domain containing) transforming protein 1 (SHC1), transcript variant 2, mRNA.
9719.27	0	6545.45	0	8219.92	0	7649.77	0	8781.78	0	5589.24	0	TMED3	Homo sapiens transmembrane emp24 protein transport domain containing 3 (TMED3), mRNA.
9699.05	0	6256.04	0	9250.73	0	6854.18	0	8765.37	0	5260.46	0	TRAM1	Homo sapiens translocation associated membrane protein 1 (TRAM1), mRNA.
9674.9	0	11881.7	0	11330.4	0	13215	0	6951.98	0	10191.3	0	B2M	Homo sapiens beta-2-microglobulin (B2M), mRNA.
9641.06	0	6073.24	0	5900.99	0	6025.77	0	11187	0	3420.59	0	FLNC	Homo sapiens filamin C, gamma (actin binding protein 280) (FLNC), mRNA.
9639.48	0	6184.47	0	8052.96	0	6448.84	0	7482.09	0	5534.3	0	DSTN	Homo sapiens destrin (actin depolymerizing factor) (DSTN), transcript variant 1, mRNA.
9573.97	0	6899.78	0	7171.39	0	7290.95	0	7522.93	0	5427.43	0	PLOD2	Homo sapiens procollagen-lysine, 2-oxoglutarate 5-dioxygenase 2 (PLOD2), transcript variant 1, mRNA.
9511.58	0	9276.11	0	6929.65	0	11409.2	0	7593.15	0	11187.8	0	MYH9	Homo sapiens myosin, heavy polypeptide 9, non-muscle (MYH9), mRNA.
9488.77	0	5383.79	0	8760.55	0	6435.76	0	9552.35	0	4782.1	0	ANXA5	Homo sapiens annexin A5 (ANXA5), mRNA.
9453.5	0	1640.17	0	6130.45	0	2726.91	0	7196.98	0	552.7	0	KIAA1199	Homo sapiens KIAA1199 (KIAA1199), mRNA.
9399.07	0	8151.65	0	6985.17	0	8570.44	0	9633.78	0	6592.27	0	LOC643862	PREDICTED: Homo sapiens region containing similar to Williams Beuren syndrome chromosome region 19; hypothetical LOC441257, transcript variant 2 (LOC643862), mRNA.
9390.3	0	9108.44	0	7988.19	0	8259.15	0	6627.6	0	6932.47	0	HMGN1	Homo sapiens high-mobility group nucleosome binding domain 1 (HMGN1), mRNA.
9357.55	0	8220.21	0	8606.07	0	7850.79	0	7791.48	0	7876.79	0	HINT1	Homo sapiens histidine triad nucleotide binding protein 1 (HINT1), mRNA.
9347.31	0	8259.31	0	7708.2	0	8471.05	0	7793.88	0	5539.12	0	M6PRBP1	Homo sapiens mannose-6-phosphate receptor binding protein 1 (M6PRBP1), mRNA.
9319.93	0	6646.35	0	5945.38	0	8275.75	0	7469.36	0	6359.05	0	HSPB1	Homo sapiens heat shock 27kDa protein 1 (HSPB1), mRNA.
9289.17	0	8679.84	0	8736.05	0	8252.11	0	7825.86	0	4875.98	0	RPS3A	Homo sapiens ribosomal protein S3A (RPS3A), mRNA.
9273.18	0	8513.84	0	8498.29	0	6596.01	0	10967.7	0	7712.3	0	AHNAK	Homo sapiens AHNAK nucleoprotein (desmoyokin) (AHNAK), transcript variant 1, mRNA.
9265.8	0	7484.98	0	6976.52	0	9248.18	0	7561.42	0	6441.27	0	WDR1	Homo sapiens WD repeat domain 1 (WDR1), transcript variant 1, mRNA.
9221.29	0	5784.3	0	8017.94	0	5744.45	0	8025.39	0	5178.06	0	SERF2	Homo sapiens small EDRK-rich factor 2 (SERF2), mRNA.
9185.3	0	2977.85	0	11505.9	0	1771.25	0	7726.28	0	1740.07	0	DCN	Homo sapiens decorin (DCN), transcript variant B, mRNA.
9171.37	0	7122.33	0	8472.44	0	8636.01	0	8839.1	0	6386.31	0	P4HB	Homo sapiens procollagen-proline, 2-oxoglutarate 4-dioxygenase (proline 4-hydroxylase), beta polypeptide (P4HB), mRNA.
9129.3	0	5785.31	0	6571.84	0	5131.28	0	8646.25	0	4589.96	0	BRI3	Homo sapiens brain protein I3 (BRI3), mRNA.
9106.1	0	5780.74	0	8139.4	0	8762.07	0	8446.02	0	6670.64	0	COL5A1	Homo sapiens collagen, type V, alpha 1 (COL5A1), mRNA.
9075.65	0	8673.64	0	7975.63	0	6959.59	0	8070.83	0	5483.21	0	ARPC1A	Homo sapiens actin related protein 2/3 complex, subunit 1A, 41kDa (ARPC1A), mRNA.
9064.22	0	6869.76	0	8042.85	0	7664.66	0	8401.87	0	7364.49	0	NUCB1	Homo sapiens nucleobindin 1 (NUCB1), mRNA.
9035.51	0	7183.57	0	8399.81	0	6220.02	0	7183.27	0	5064.03	0	LOC654194	PREDICTED: Homo sapiens similar to ribosomal protein S27 (LOC654194), mRNA.
8967.03	0	7362.02	0	10449.8	0	7733.13	0	8887.92	0	7137.98	0	ITGB5	PREDICTED: Homo sapiens integrin, beta 5, transcript variant 8 (ITGB5), mRNA.
8949.03	0	8700.37	0	6761.56	0	8260.28	0	7244.1	0	5836.5	0	LOC440737	PREDICTED: Homo sapiens similar to 60S ribosomal protein L35 (LOC440737), mRNA.
8944.93	0	2044.5	0	6861.36	0	1995.24	0	7984.77	0	951.32	0	ALCAM	Homo sapiens activated leukocyte cell adhesion molecule (ALCAM), mRNA.
8835.3	0	7794.71	0	7238.39	0	6502.35	0	7295.42	0	5151.2	0	2007-09-09	Homo sapiens septin 9 (SEPT9), mRNA.
8821.01	0	3883.01	0	7183.34	0	4471	0	7907.71	0	3876.71	0	TM4SF1	Homo sapiens transmembrane 4 L six family member 1 (TM4SF1), mRNA.
8805.77	0	7656.05	0	6169.69	0	7484.3	0	6564.7	0	6319.66	0	NDUFS6	Homo sapiens NADH dehydrogenase (ubiquinone) Fe-S protein 6, 13kDa (NADH-coenzyme Q reductase) (NDUFS6), mRNA.
8741.64	0	8140.98	0	7371.79	0	8564.23	0	9657.53	0	6512.38	0	LOC653780	PREDICTED: Homo sapiens similar to ubiquitin-conjugating enzyme E2C isoform 2 (LOC653780), mRNA.
8679.68	0	8234.02	0	6487.43	0	7812.89	0	6355.81	0	6286.31	0	RPL36	Homo sapiens ribosomal protein L36 (RPL36), transcript variant 1, mRNA.
8646.34	0	8217.76	0	7023.93	0	8023.75	0	7069.16	0	6788.98	0	HSPA8	Homo sapiens heat shock 70kDa protein 8 (HSPA8), transcript variant 2, mRNA.
8628.3	0	11907.5	0	8227.55	0	11966.1	0	4718.37	0	10098	0	CTHRC1	Homo sapiens collagen triple helix repeat containing 1 (CTHRC1), mRNA.
8559.71	0	6714.58	0	6379.67	0	6503.9	0	6363.21	0	5326.62	0	LOC283412	PREDICTED: Homo sapiens similar to 60S ribosomal protein L29 (Cell surface heparin binding protein HIP) (LOC283412), mRNA.
8557.16	0	6716.35	0	6935.14	0	7256.51	0	6669.5	0	5264.55	0	LOC643433	PREDICTED: Homo sapiens similar to 60S ribosomal protein L29 (Cell surface heparin binding protein HIP), transcript variant 1 (LOC643433), mRNA.
8540.3	0	7657.63	0	6914	0	6333.46	0	6676.83	0	5308.01	0	EIF3S6	Homo sapiens eukaryotic translation initiation factor 3, subunit 6 48kDa (EIF3S6), mRNA.
8534.35	0	7682	0	6443.55	0	6187.78	0	6212.76	0	6460.01	0	CCNI	Homo sapiens cyclin I (CCNI), mRNA.
8529.59	0	5274.66	0	5397.13	0	8518.89	0	5834.71	0	5126.82	0	CSRP1	Homo sapiens cysteine and glycine-rich protein 1 (CSRP1), mRNA.
8527.83	0	7086.31	0	5386.48	0	6448.68	0	6891.33	0	4902.5	0	TPI1	Homo sapiens triosephosphate isomerase 1 (TPI1), mRNA.
8509.98	0	4864.73	0	6407.64	0	6372.88	0	5689.42	0	3428.04	0	HIST1H4C	Homo sapiens histone 1, H4c (HIST1H4C), mRNA.
8502.63	0	7197.98	0	8276.59	0	7472.14	0	7508.1	0	4650.02	0	CD44	Homo sapiens CD44 antigen (Indian blood group) (CD44), transcript variant 3, mRNA.
8465.43	0	7123.63	0	6350.48	0	7280.35	0	6374.5	0	5933.58	0	TBCA	Homo sapiens tubulin-specific chaperone a (TBCA), mRNA.
8438.12	0	7548.16	0	10957.2	0	11250.3	0	12346.1	0	9612	0	CCND1	Homo sapiens cyclin D1 (PRAD1: parathyroid adenomatosis 1) (CCND1), mRNA.
8434.69	0	7715.28	0	6548.15	0	7797.27	0	6011.69	0	6997.97	0	ATP5O	Homo sapiens ATP synthase, H+ transporting, mitochondrial F1 complex, O subunit (oligomycin sensitivity conferring protein) (ATP5O), nuclear gene encoding mitochondrial protein, mRNA.
8431.75	0	8206.25	0	7446.55	0	6669.23	0	7566.43	0	6157.84	0	EIF4A2	Homo sapiens eukaryotic translation initiation factor 4A, isoform 2 (EIF4A2), mRNA.
8426.42	0	7940.6	0	7090.03	0	6456.76	0	6808.46	0	5936.62	0	TEGT	Homo sapiens testis enhanced gene transcript (BAX inhibitor 1) (TEGT), mRNA.
8422.99	0	6547.6	0	4893.8	0	6307.92	0	5877.11	0	5765.8	0	NDUFB8	Homo sapiens NADH dehydrogenase (ubiquinone) 1 beta subcomplex, 8, 19kDa (NDUFB8), mRNA.
8401.93	0	6845.04	0	6298.16	0	6993.29	0	6611.05	0	5917.29	0	PARK7	Homo sapiens Parkinson disease (autosomal recessive, early onset) 7 (PARK7), mRNA.
8381.26	0	9666.73	0	6707.9	0	10340.8	0	7588.24	0	9744.31	0	C9orf88	Homo sapiens chromosome 9 open reading frame 88 (C9orf88), mRNA.
8379.93	0	7962.16	0	8379.56	0	8728.76	0	6960.86	0	7375.38	0	CDC14B	Homo sapiens CDC14 cell division cycle 14 homolog B (S. cerevisiae) (CDC14B), transcript variant 1, mRNA.
8350.3	0	7034.82	0	6813.17	0	7195.32	0	6247.36	0	6048.81	0	LOC644934	PREDICTED: Homo sapiens similar to 40S ribosomal protein S26, transcript variant 2 (LOC644934), mRNA.
8329.48	0	6364.25	0	5782.79	0	8094.91	0	7546.2	0	6257.66	0	CDC37	Homo sapiens CDC37 cell division cycle 37 homolog (S. cerevisiae) (CDC37), mRNA.
8325.94	0	7716.48	0	5757.38	0	6665.03	0	5243.45	0	5929.78	0	ATP5C1	Homo sapiens ATP synthase, H+ transporting, mitochondrial F1 complex, gamma polypeptide 1 (ATP5C1), nuclear gene encoding mitochondrial protein, transcript variant 2, mRNA.
8316.85	0	6763.74	0	6462.12	0	7215.06	0	7251.19	0	6056.38	0	ATP6V0C	PREDICTED: Homo sapiens ATPase, H+ transporting, lysosomal 16kDa, V0 subunit c (ATP6V0C), mRNA.
8276.95	0	7070.21	0	8833.12	0	6996.72	0	6451.41	0	6557.04	0	LOC389787	PREDICTED: Homo sapiens similar to Translationally-controlled tumor protein (TCTP) (p23) (Histamine-releasing factor) (HRF) (Fortilin) (LOC389787), mRNA.
8275.06	0	7450.77	0	6650.44	0	6764.05	0	6159.55	0	5988.89	0	C20orf30	Homo sapiens chromosome 20 open reading frame 30 (C20orf30), transcript variant 2, mRNA.
8273.8	0	9512.23	0	6147.16	0	9370.32	0	5989.76	0	7744.49	0	DBI	Homo sapiens diazepam binding inhibitor (GABA receptor modulator, acyl-Coenzyme A binding protein) (DBI), mRNA.
8254.8	0	6600.27	0	6646.01	0	7789.19	0	6968.08	0	5253.01	0	RPL4	Homo sapiens ribosomal protein L4 (RPL4), mRNA.
8251.05	0	7335.91	0	7048.16	0	7242.72	0	7670.81	0	6201.33	0	CKAP4	Homo sapiens cytoskeleton-associated protein 4 (CKAP4), mRNA.
8220.29	0	4719.8	0	6003.09	0	5778.46	0	6736.71	0	4692.19	0	TALDO1	Homo sapiens transaldolase 1 (TALDO1), mRNA.
8206.68	0	991.208	0	8109.43	0	799.114	0	4889.72	0	698.465	0	SULF1	Homo sapiens sulfatase 1 (SULF1), mRNA.
8193.23	0	6479.71	0	7457.65	0	5435.74	0	6683.89	0	5258.58	0	RPS4X	Homo sapiens ribosomal protein S4, X-linked (RPS4X), mRNA.
8185.12	0	5101.34	0	7340.72	0	5210.55	0	6772.56	0	3180.11	0	FTHL2	Homo sapiens ferritin, heavy polypeptide-like 2 (FTHL2) on chromosome 1.
8117.6	0	3921.38	0	11969.2	0	3132.87	0	8613.48	0	3147.38	0	FBLN1	Homo sapiens fibulin 1 (FBLN1), transcript variant D, mRNA.
8114.77	0	7662.43	0	7520.69	0	6407.3	0	7177.33	0	6083.43	0	EMP3	Homo sapiens epithelial membrane protein 3 (EMP3), mRNA.
8097.38	0	6166.85	0	6435.4	0	5812.35	0	6685.49	0	3772.21	0	ANP32B	Homo sapiens acidic (leucine-rich) nuclear phosphoprotein 32 family, member B (ANP32B), mRNA.
8063.82	0	2400.42	0	5027.21	0	3164.87	0	5774.69	0	2207.34	0	KLF2	Homo sapiens Kruppel-like factor 2 (lung) (KLF2), mRNA.
8049.01	0	3625.37	0	7917.1	0	6461.42	0	9769.07	0	2918.51	0	GAS6	Homo sapiens growth arrest-specific 6 (GAS6), mRNA.
8023.09	0	5040.06	0	7420.4	0	9478.17	0	6097.81	0	6662.58	0	ACTA2	Homo sapiens actin, alpha 2, smooth muscle, aorta (ACTA2), mRNA.
8019.98	0	7250.05	0	7539.55	0	6980.2	0	5715.6	0	4452.03	0	LOC653328	PREDICTED: Homo sapiens similar to ribosomal protein S27 (LOC653328), mRNA.
7998.77	0	7196.21	0	7327.5	0	7201.98	0	6527.09	0	4577.52	0	LOC440927	PREDICTED: Homo sapiens similar to 60S acidic ribosomal protein P1, transcript variant 4 (LOC440927), mRNA.
7995.64	0	5826.77	0	7252.51	0	6311.07	0	7599.63	0	5295.04	0	GARS	Homo sapiens glycyl-tRNA synthetase (GARS), mRNA.
7980.61	0	3187.14	0	9320.94	0	2345.68	0	7813.11	0	2029.56	0	IGFBP6	Homo sapiens insulin-like growth factor binding protein 6 (IGFBP6), mRNA.
7965.81	0	8815.92	0	7322.25	0	7509.43	0	6472.65	0	7950.22	0	UBB	Homo sapiens ubiquitin B (UBB), mRNA.
7959.32	0	7259.18	0	5557.68	0	7781.14	0	9922.28	0	7412.25	0	DYNC1H1	Homo sapiens dynein, cytoplasmic 1, heavy chain 1 (DYNC1H1), mRNA.
7947.57	0	8361.81	0	5397.69	0	5858.76	0	5013.81	0	6846.88	0	TMEM119	Homo sapiens transmembrane protein 119 (TMEM119), mRNA.
7940.54	0	8463.82	0	5495.31	0	8681.98	0	5620.46	0	7701.9	0	NDUFS5	Homo sapiens NADH dehydrogenase (ubiquinone) Fe-S protein 5, 15kDa (NADH-coenzyme Q reductase) (NDUFS5), mRNA.
7893.47	0	6906.03	0	5875.8	0	8038.5	0	6112	0	6426.48	0	GSTP1	Homo sapiens glutathione S-transferase pi (GSTP1), mRNA.
7887.19	0	2407.58	0	4067.57	0	2274.57	0	6923.24	0	3025.5	0	ADM	Homo sapiens adrenomedullin (ADM), mRNA.
7856.92	0	6635.44	0	6195.97	0	7473.58	0	7400.45	0	4498.05	0	IL18	Homo sapiens interleukin 18 (interferon-gamma-inducing factor) (IL18), mRNA.
7839.06	0	8101.16	0	6472.63	0	7747.17	0	5725.58	0	6189.79	0	YWHAZ	Homo sapiens tyrosine 3-monooxygenase/tryptophan 5-monooxygenase activation protein, zeta polypeptide (YWHAZ), transcript variant 1, mRNA.
7825.13	0	6087.76	0	5637.68	0	6394.89	0	5821.34	0	4605.31	0	LOC649447	PREDICTED: Homo sapiens similar to 60S ribosomal protein L29 (Cell surface heparin binding protein HIP) (LOC649447), mRNA.
7818.22	0	5819.69	0	6200.66	0	3370.22	0	6733.68	0	3075.78	0	S100A4	Homo sapiens S100 calcium binding protein A4 (calcium protein, calvasculin, metastasin, murine placental homolog) (S100A4), transcript variant 1, mRNA.
7778.23	0	7446.05	0	5222.37	0	6835.45	0	5519.65	0	5337.58	0	HNRPA2B1	Homo sapiens heterogeneous nuclear ribonucleoprotein A2/B1 (HNRPA2B1), transcript variant A2, mRNA.
7749.25	0	6674.69	0	7403.46	0	6790.74	0	6640.66	0	6783.34	0	NDUFA1	Homo sapiens NADH dehydrogenase (ubiquinone) 1 alpha subcomplex, 1, 7.5kDa (NDUFA1), nuclear gene encoding mitochondrial protein, mRNA.
7735.25	0	6363.54	0	6191.7	0	7111.08	0	7631.86	0	5938.33	0	ZNF486	PREDICTED: Homo sapiens zinc finger protein 486 (ZNF486), mRNA.
7734.01	0	7298.04	0	7645.48	0	8777.57	0	7485.22	0	7379.07	0	VKORC1	Homo sapiens vitamin K epoxide reductase complex, subunit 1 (VKORC1), transcript variant 1, mRNA.
7712.45	0	8118.74	0	6743	0	9089.21	0	6777.82	0	7189.26	0	DAD1	Homo sapiens defender against cell death 1 (DAD1), mRNA.
7695.58	0	5794.37	0	5974.66	0	5503.45	0	5968.03	0	4675.15	0	SSBP1	Homo sapiens single-stranded DNA binding protein 1 (SSBP1), mRNA.
7693.14	0	6503.11	0	5911.51	0	6467.79	0	6201.99	0	5978.01	0	HSP90B1	Homo sapiens heat shock protein 90kDa beta (Grp94), member 1 (HSP90B1), mRNA.
7690.12	0	7099.28	0	5674.41	0	6804.46	0	5814.16	0	5409.72	0	SLC25A3	Homo sapiens solute carrier family 25 (mitochondrial carrier; phosphate carrier), member 3 (SLC25A3), nuclear gene encoding mitochondrial protein, transcript variant 3, mRNA.
7683.03	0	5746.43	0	6392.62	0	6577.59	0	6547.5	0	5815.93	0	REXO2	Homo sapiens REX2, RNA exonuclease 2 homolog (S. cerevisiae) (REXO2), mRNA.
7654.02	0	6248.83	0	6154.8	0	6638.86	0	6594.69	0	5322.07	0	EDF1	Homo sapiens endothelial differentiation-related factor 1 (EDF1), transcript variant alpha, mRNA.
7639.36	0	6488.4	0	5241.53	0	6806.78	0	7093.13	0	5726.46	0	ALDOA	Homo sapiens aldolase A, fructose-bisphosphate (ALDOA), transcript variant 2, mRNA.
7617.16	0	5568.07	0	5931.1	0	5839.73	0	5679.9	0	4072.41	0	LOC402694	PREDICTED: Homo sapiens similar to ribosomal protein L15 (LOC402694), mRNA.
7602.07	0	7482.87	0	5378.03	0	8059.11	0	6640.63	0	6302.49	0	HSP90AB1	Homo sapiens heat shock protein 90kDa alpha (cytosolic), class B member 1 (HSP90AB1), mRNA.
7575.72	0	4903.39	0	8882.59	0	5922.63	0	8343.8	0	3900.24	0	LAMC1	Homo sapiens laminin, gamma 1 (formerly LAMB2) (LAMC1), mRNA.
7558.95	0	8555.69	0	7078.98	0	7224.06	0	5433.33	0	5453.77	0	EIF4G2	Homo sapiens eukaryotic translation initiation factor 4 gamma, 2 (EIF4G2), mRNA.
7514.16	0	6860.36	0	6005.88	0	7248.16	0	5921.56	0	6223.99	0	QP-C	Homo sapiens low molecular mass ubiquinone-binding protein (9.5kD) (QP-C), nuclear gene encoding mitochondrial protein, mRNA.
7513.1	0	7988.49	0	6492.23	0	6845.98	0	5555.26	0	6116.55	0	LOC285900	PREDICTED: Homo sapiens similar to 60S ribosomal protein L6 (TAX-responsive enhancer element binding protein 107) (TAXREB107) (Neoplasm-related protein C140), transcript variant 3 (LOC285900), mRNA.
7496.15	0	6395.29	0	6504.57	0	7674.46	0	6134.61	0	5707.49	0	C13orf12	Homo sapiens chromosome 13 open reading frame 12 (C13orf12), mRNA.
7493.97	0	6027.74	0	4985.08	0	5552.42	0	6683.47	0	5286.51	0	GNAI2	Homo sapiens guanine nucleotide binding protein (G protein), alpha inhibiting activity polypeptide 2 (GNAI2), mRNA.
7480.4	0	6883.12	0	5323.19	0	6799.24	0	5397.8	0	6309.71	0	C14orf156	Homo sapiens chromosome 14 open reading frame 156 (C14orf156), mRNA.
7466.92	0	5840.53	0	6438.88	0	7861.54	0	7163.22	0	4127.34	0	THY1	Homo sapiens Thy-1 cell surface antigen (THY1), mRNA.
7432.56	0	5853.19	0	4792.98	0	6083.37	0	6334.49	0	4992.35	0	GPX1	Homo sapiens glutathione peroxidase 1 (GPX1), transcript variant 2, mRNA.
7414.42	0	2501.6	0	4072.08	0	3277.09	0	5326.93	0	2728.71	0	AXL	Homo sapiens AXL receptor tyrosine kinase (AXL), transcript variant 2, mRNA.
7399.9	0	609.175	0	5031.24	0	584.891	0	9453.54	0	432.968	0	STC2	Homo sapiens stanniocalcin 2 (STC2), mRNA.
7386.36	0	5775.56	0	5431.32	0	6893.65	0	6563.09	0	4921.63	0	DDB1	Homo sapiens damage-specific DNA binding protein 1, 127kDa (DDB1), mRNA.
7378.17	0	6827.96	0	6090.74	0	7378.36	0	6390.46	0	6950.39	0	GNB1	Homo sapiens guanine nucleotide binding protein (G protein), beta polypeptide 1 (GNB1), mRNA.
7369.4	0	6242.82	0	7463.89	0	5829.33	0	6164.34	0	4383.72	0	SNX3	Homo sapiens sorting nexin 3 (SNX3), transcript variant 3, mRNA.
7369.34	0	6590.4	0	5292.69	0	5400.93	0	5130.5	0	5512.61	0	LOC645161	PREDICTED: Homo sapiens similar to 60S ribosomal protein L12 (LOC645161), mRNA.
7330.61	0	2347.06	0	6298.48	0	2996.37	0	8316.82	0	1746.06	0	PRG1	Homo sapiens proteoglycan 1, secretory granule (PRG1), mRNA.
7285.28	0	7339.49	0	5816.82	0	6625.39	0	5194.04	0	6361.06	0	PCOLCE	Homo sapiens procollagen C-endopeptidase enhancer (PCOLCE), mRNA.
7272.55	0	5562.79	0	4727.23	0	5805.32	0	6451.44	0	5127.2	0	CUTA	Homo sapiens cutA divalent cation tolerance homolog (E. coli) (CUTA), transcript variant 1, mRNA.
7226.74	0	5185.3	0	4549.1	0	5001.51	0	5371.27	0	4203.5	0	AP2S1	Homo sapiens adaptor-related protein complex 2, sigma 1 subunit (AP2S1), transcript variant AP17, mRNA.
7177.73	0	6003.13	0	5090.67	0	6149.33	0	6477.09	0	4769.64	0	ARHGDIA	Homo sapiens Rho GDP dissociation inhibitor (GDI) alpha (ARHGDIA), mRNA.
7174.56	0	5395.74	0	5580.05	0	8353.36	0	5818.73	0	6350.75	0	ACTN1	Homo sapiens actinin, alpha 1 (ACTN1), mRNA.
7164.88	0	6131.08	0	6508.77	0	6339.09	0	5987.39	0	4215.31	0	2007-09-02	Homo sapiens septin 2 (SEPT2), transcript variant 1, mRNA.
7161.09	0	5580.18	0	3965.87	0	5641.16	0	5329.27	0	3591.94	0	EIF3S2	Homo sapiens eukaryotic translation initiation factor 3, subunit 2 beta, 36kDa (EIF3S2), mRNA.
7147.07	0	6835.19	0	5907.87	0	5747.25	0	5482.74	0	6436.62	0	RPL36AL	Homo sapiens ribosomal protein L36a-like (RPL36AL), mRNA.
7113.72	0	2931.72	0	4839.91	0	2362.42	0	5437.74	0	2021.53	0	GPX4	Homo sapiens glutathione peroxidase 4 (phospholipid hydroperoxidase) (GPX4), mRNA.
7113.17	0	6011.73	0	5367.39	0	6826.09	0	5182.92	0	4798.47	0	G3BP	Homo sapiens Ras-GTPase-activating protein SH3-domain-binding protein (G3BP), transcript variant 1, mRNA.
7108.28	0	8417.72	0	5995.9	0	7836.68	0	6136.09	0	5891.48	0	YBX1	Homo sapiens Y box binding protein 1 (YBX1), mRNA.
7100.26	0	5720.29	0	4265.63	0	5260.16	0	5334.5	0	4720.21	0	LOC645385	PREDICTED: Homo sapiens similar to heterogeneous nuclear ribonucleoprotein A1 (LOC645385), mRNA.
7079.41	0	5374.09	0	4144.16	0	5189.1	0	5975.38	0	3715.71	0	ATP5J2	Homo sapiens ATP synthase, H+ transporting, mitochondrial F0 complex, subunit F2 (ATP5J2), nuclear gene encoding mitochondrial protein, transcript variant 3, mRNA.
7055.87	0	3207.72	0	7152.64	0	5582.94	0	8951.37	0	2710.06	0	GAS6	PREDICTED: Homo sapiens growth arrest-specific 6, transcript variant 2 (GAS6), mRNA.
7042.34	0	7388.69	0	5117.32	0	6163.67	0	5113.15	0	6300.53	0	LOC440926	PREDICTED: Homo sapiens H3 histone, family 3A pseudogene, transcript variant 1 (LOC440926), misc RNA.
7032.15	0	6828.08	0	5443.73	0	6793.28	0	5437.43	0	5569.48	0	NOLA3	Homo sapiens nucleolar protein family A, member 3 (H/ACA small nucleolar RNPs) (NOLA3), mRNA.
7024.24	0	5036.71	0	5602.65	0	5335.68	0	4810.89	0	2413.64	0	LOC387753	PREDICTED: Homo sapiens similar to 60S ribosomal protein L21 (LOC387753), mRNA.
6994.54	0	6316.13	0	5631.38	0	7165.84	0	5234.34	0	6600.15	0	HNRPAB	Homo sapiens heterogeneous nuclear ribonucleoprotein A/B (HNRPAB), transcript variant 1, mRNA.
6971.68	0	6165.52	0	7301.9	0	7289.75	0	6681.94	0	5425.36	0	ARF4	Homo sapiens ADP-ribosylation factor 4 (ARF4), mRNA.
6922.68	0	5360.11	0	5124.27	0	5020.98	0	5007.88	0	4168.69	0	EIF3S6IP	Homo sapiens eukaryotic translation initiation factor 3, subunit 6 interacting protein (EIF3S6IP), mRNA.
6916.09	0	6576.56	0	4789.91	0	6674.34	0	5297.48	0	5176.66	0	HSPC152	Homo sapiens hypothetical protein HSPC152 (HSPC152), mRNA.
6914.65	0	5428.83	0	4769.85	0	5956.43	0	5142.52	0	4842.17	0	TCEB2	Homo sapiens transcription elongation factor B (SIII), polypeptide 2 (18kDa, elongin B) (TCEB2), transcript variant 1, mRNA.
6901.49	0	5350.58	0	5316.24	0	5566.59	0	4773.34	0	3673.35	0	MRPL51	Homo sapiens mitochondrial ribosomal protein L51 (MRPL51), nuclear gene encoding mitochondrial protein, mRNA.
6900.73	0	5305.48	0	4504.66	0	5322.99	0	5050.44	0	4897.55	0	PSMB4	Homo sapiens proteasome (prosome, macropain) subunit, beta type, 4 (PSMB4), mRNA.
6881.95	0	6170.52	0	5082.17	0	6563.66	0	5898.61	0	5643.51	0	SFRS9	Homo sapiens splicing factor, arginine/serine-rich 9 (SFRS9), mRNA.
6875.17	0	4886.6	0	4638.96	0	5645.28	0	5268.5	0	3085.43	0	RCN1	Homo sapiens reticulocalbin 1, EF-hand calcium binding domain (RCN1), mRNA.
6857.9	0	7818.99	0	6484.27	0	7545.49	0	5891.9	0	6732.56	0	HTRA1	Homo sapiens HtrA serine peptidase 1 (HTRA1), mRNA.
6854.75	0	6250.63	0	5346.74	0	6085.37	0	6531.81	0	4289.32	0	DKFZp434I1020	Homo sapiens hypothetical protein DKFZp434I1020 (DKFZp434I1020), mRNA.
6842.83	0	5743.53	0	4722.89	0	6510.76	0	4749.9	0	4710.93	0	CNN3	Homo sapiens calponin 3, acidic (CNN3), mRNA.
6841.99	0	6247.99	0	5773.97	0	5648.3	0	4618.64	0	4866.14	0	LOC648622	PREDICTED: Homo sapiens similar to ribosomal protein S27 (LOC648622), mRNA.
6841.07	0	6405.27	0	6473.41	0	7806.83	0	5169.64	0	5690.21	0	THBS2	Homo sapiens thrombospondin 2 (THBS2), mRNA.
6838.83	0	5932.29	0	5104.04	0	6374.67	0	5330.21	0	4800.58	0	HNRPC	Homo sapiens heterogeneous nuclear ribonucleoprotein C (C1/C2) (HNRPC), transcript variant 1, mRNA.
6825.96	0	6135.57	0	7426.4	0	6158.01	0	6152.12	0	5041.87	0	TMEM59	Homo sapiens transmembrane protein 59 (TMEM59), mRNA.
6822.81	0	5064.85	0	4549.09	0	5273.58	0	4741.38	0	4245.88	0	COX5B	Homo sapiens cytochrome c oxidase subunit Vb (COX5B), mRNA.
6821.15	0	5976.99	0	5049.17	0	6217.76	0	6334.1	0	5241.41	0	LMNA	Homo sapiens lamin A/C (LMNA), transcript variant 2, mRNA.
6805.9	0	5203.12	0	4826.98	0	5908.63	0	5248.78	0	4841.66	0	VCL	Homo sapiens vinculin (VCL), transcript variant 2, mRNA.
6800.77	0	7319.27	0	5286.52	0	7850.37	0	4394.03	0	6101.46	0	TXNL5	Homo sapiens thioredoxin-like 5 (TXNL5), mRNA.
6751.42	0	5973.45	0	5017.52	0	6157.64	0	5623.34	0	4922.75	0	COX5A	Homo sapiens cytochrome c oxidase subunit Va (COX5A), nuclear gene encoding mitochondrial protein, mRNA.
6750.67	0	4849.39	0	4222.2	0	4993.5	0	4800.99	0	3714.36	0	C20orf52	Homo sapiens chromosome 20 open reading frame 52 (C20orf52), mRNA.
6716.07	0	6677.18	0	5657.26	0	6193.43	0	6683.51	0	6612.27	0	SH3BGRL3	Homo sapiens SH3 domain binding glutamic acid-rich protein like 3 (SH3BGRL3), mRNA.
6706.46	0	5006.73	0	5596.12	0	3962.63	0	4349.56	0	3887.58	0	PRRX1	Homo sapiens paired related homeobox 1 (PRRX1), transcript variant pmx-1b, mRNA.
6704.59	0	3113.64	0	5226.64	0	3208.77	0	6389.5	0	2843.77	0	PALLD	Homo sapiens palladin, cytoskeletal associated protein (PALLD), mRNA.
6682.73	0	5334.52	0	5824.39	0	4417.07	0	4040.48	0	3738.8	0	GJA1	Homo sapiens gap junction protein, alpha 1, 43kDa (connexin 43) (GJA1), mRNA.
6665.31	0	4263.49	0	6322.18	0	4086.36	0	5344.2	0	3268.01	0	FTHL12	Homo sapiens ferritin, heavy polypeptide-like 12 (FTHL12) on chromosome 9.
6661.69	0	5562.98	0	4961.01	0	5482.03	0	5614.46	0	4542.49	0	TTC3	Homo sapiens tetratricopeptide repeat domain 3 (TTC3), transcript variant 1, mRNA.
6617.99	0	5394.23	0	5017.63	0	5458.39	0	5206.54	0	4331.47	0	SAE1	Homo sapiens SUMO-1 activating enzyme subunit 1 (SAE1), mRNA.
6613.33	0	5535.9	0	5339.39	0	5388.9	0	5265.5	0	4936.66	0	YWHAB	Homo sapiens tyrosine 3-monooxygenase/tryptophan 5-monooxygenase activation protein, beta polypeptide (YWHAB), transcript variant 2, mRNA.
6592.24	0	4642.12	0	6827.89	0	6886.94	0	10117.4	0	2898.89	0	SERPINE1	Homo sapiens serpin peptidase inhibitor, clade E (nexin, plasminogen activator inhibitor type 1), member 1 (SERPINE1), mRNA.
6592.14	0	7138.32	0	4717.52	0	6627.46	0	5324.97	0	6698.64	0	CD99	Homo sapiens CD99 antigen (CD99), mRNA.
6562.03	0	4846.41	0	5184.84	0	6086.7	0	6137.06	0	4847.26	0	ARF1	Homo sapiens ADP-ribosylation factor 1 (ARF1), transcript variant 4, mRNA.
6554.73	0	7100.66	0	6669.82	0	7224.52	0	6109.15	0	7978.05	0	CST3	Homo sapiens cystatin C (amyloid angiopathy and cerebral hemorrhage) (CST3), mRNA.
6497.3	0	3960.64	0	4460.94	0	4916.26	0	5658.41	0	3283.2	0	CORO1C	Homo sapiens coronin, actin binding protein, 1C (CORO1C), mRNA.
6483.52	0	4167.89	0	5092.66	0	5203.92	0	5241.19	0	3703.96	0	G10	Homo sapiens G10 protein (G10), mRNA.
6483.02	0	4600.42	0	6429.52	0	4866.75	0	4803.8	0	4283.41	0	NPC2	Homo sapiens Niemann-Pick disease, type C2 (NPC2), mRNA.
6474.47	0	5397.96	0	6192.84	0	4416.57	0	7110.95	0	4376.89	0	C10orf116	Homo sapiens chromosome 10 open reading frame 116 (C10orf116), mRNA.
6452.27	0	6857.91	0	6602.84	0	6361.69	0	5787.4	0	6155.26	0	MRPS6	Homo sapiens mitochondrial ribosomal protein S6 (MRPS6), nuclear gene encoding mitochondrial protein, mRNA.
6434.62	0	577.018	0	2772.24	0	158.131	0	4827	0	20.7123	0.00946143	CRYAB	Homo sapiens crystallin, alpha B (CRYAB), mRNA.
6432.89	0	6821.07	0	5279.23	0	6092.73	0	4400.12	0	5752.26	0	LOC653226	PREDICTED: Homo sapiens similar to Signal recognition particle 9 kDa protein (SRP9) (LOC653226), mRNA.
6427.09	0	5069.97	0	5758.83	0	5213.71	0	5950.18	0	5487.53	0	CSTB	Homo sapiens cystatin B (stefin B) (CSTB), mRNA.
6418.16	0	6089.98	0	4866.12	0	5607.16	0	5515.3	0	5027.08	0	LMNA	Homo sapiens lamin A/C (LMNA), transcript variant 2, mRNA.
6393.31	0	6425	0	4634.67	0	5754.58	0	4892.98	0	5071.09	0	CCDC72	Homo sapiens coiled-coil domain containing 72 (CCDC72), mRNA.
6357.07	0	3421.41	0	4619.73	0	4850.97	0	4678.28	0	2983.74	0	CDH2	Homo sapiens cadherin 2, type 1, N-cadherin (neuronal) (CDH2), mRNA.
6346.55	0	4414.95	0	4373.66	0	5391.87	0	5364.44	0	4722.08	0	HK1	Homo sapiens hexokinase 1 (HK1), nuclear gene encoding mitochondrial protein, transcript variant 5, mRNA.
6325.18	0	5079.68	0	4669.03	0	4636.99	0	4175.36	0	4585.91	0	COX6C	Homo sapiens cytochrome c oxidase subunit VIc (COX6C), mRNA.
6324.45	0	5499.06	0	5713.84	0	6203.07	0	4752.96	0	4959.46	0	RPL23	Homo sapiens ribosomal protein L23 (RPL23), mRNA.
6312.84	0	5674.59	0	4470.1	0	5180.34	0	4514.88	0	4764.94	0	ATP5L	Homo sapiens ATP synthase, H+ transporting, mitochondrial F0 complex, subunit G (ATP5L), nuclear gene encoding mitochondrial protein, mRNA.
6266.13	0	5586.52	0	4544.28	0	6325.76	0	4764.02	0	4214.79	0	PTBP1	Homo sapiens polypyrimidine tract binding protein 1 (PTBP1), transcript variant 4, mRNA.
6258.03	0	5351.2	0	4966.12	0	4948.31	0	5072.27	0	4202.24	0	DARS	Homo sapiens aspartyl-tRNA synthetase (DARS), mRNA.
6227.1	0	5303.15	0	5572.13	0	5363.64	0	4399.47	0	3667.43	0	STARD7	Homo sapiens START domain containing 7 (STARD7), transcript variant 1, mRNA.
6223.42	0	4076.08	0	5632.55	0	4108.54	0	5076.18	0	2938.43	0	CALU	Homo sapiens calumenin (CALU), mRNA.
6219.53	0	5424.16	0	4068.63	0	5700.37	0	4451.69	0	4958.12	0	MIF	Homo sapiens macrophage migration inhibitory factor (glycosylation-inhibiting factor) (MIF), mRNA.
6216.16	0	6125.36	0	5187.58	0	4971.62	0	4680.68	0	4619.72	0	LOC648314	PREDICTED: Homo sapiens similar to ribosomal protein L4, transcript variant 2 (LOC648314), mRNA.
6211.8	0	3906.49	0	7025.49	0	4710.29	0	5941.17	0	2924.76	0	SPARC	Homo sapiens secreted protein, acidic, cysteine-rich (osteonectin) (SPARC), mRNA.
6202.29	0	4741.95	0	5496.4	0	4763.21	0	5626.7	0	3097.92	0	KDELR2	Homo sapiens KDEL (Lys-Asp-Glu-Leu) endoplasmic reticulum protein retention receptor 2 (KDELR2), mRNA.
6188.8	0	5101.56	0	4400.6	0	5729.77	0	4858.51	0	4232	0	RBX1	Homo sapiens ring-box 1 (RBX1), mRNA.
6187.73	0	3203.45	0	4047.57	0	5837.94	0	3538.46	0	2711.73	0	NNMT	Homo sapiens nicotinamide N-methyltransferase (NNMT), mRNA.
6177.08	0	5082.23	0	4709.91	0	6631.43	0	7727.94	0	3967.31	0	MCART1	Homo sapiens mitochondrial carrier triple repeat 1 (MCART1), mRNA.
6170.49	0	6212.53	0	4651.19	0	6431.82	0	5227.27	0	6032.24	0	HSPE1	Homo sapiens heat shock 10kDa protein 1 (chaperonin 10) (HSPE1), mRNA.
6165.65	0	5998.4	0	4793.49	0	5635.26	0	5054.28	0	5054.99	0	MDH1	Homo sapiens malate dehydrogenase 1, NAD (soluble) (MDH1), mRNA.
6162.1	0	3175.47	0	7850.8	0	6649.98	0	7755.81	0	2594.64	0	TGM2	Homo sapiens transglutaminase 2 (C polypeptide, protein-glutamine-gamma-glutamyltransferase) (TGM2), transcript variant 1, mRNA.
6159.34	0	5296.05	0	4997.98	0	4319.16	0	5732.49	0	3673.96	0	WBP2	Homo sapiens WW domain binding protein 2 (WBP2), mRNA.
6135.85	0	5890.35	0	3859.97	0	5419.56	0	4697.05	0	4617.04	0	HNRPM	Homo sapiens heterogeneous nuclear ribonucleoprotein M (HNRPM), transcript variant 2, mRNA.
6105.4	0	5057.13	0	4640.67	0	6784.4	0	5731.43	0	4568.66	0	SURF4	Homo sapiens surfeit 4 (SURF4), mRNA.
6091.64	0	5592.1	0	4699.65	0	5590.72	0	5059.08	0	4926.81	0	LOC400948	PREDICTED: Homo sapiens similar to CG33774-PA (LOC400948), mRNA.
6091.49	0	6108.38	0	4960.99	0	7664.71	0	4825.1	0	7008.95	0	ARMET	Homo sapiens arginine-rich, mutated in early stage tumors (ARMET), mRNA.
6070.95	0	4888.41	0	5232.85	0	4107.7	0	4803.52	0	3348.19	0	RPL13A	Homo sapiens ribosomal protein L13a (RPL13A), mRNA.
6067.66	0	5861.06	0	5534.05	0	6765.93	0	4912.22	0	4560.62	0	VDAC2	Homo sapiens voltage-dependent anion channel 2 (VDAC2), mRNA.
6045.08	0	4929.02	0	4169.1	0	6190.69	0	5138.02	0	4365.48	0	RPN1	Homo sapiens ribophorin I (RPN1), mRNA.
6037.4	0	6823.3	0	5085.96	0	6413.15	0	5936.22	0	5487.67	0	HSP90AA1	Homo sapiens heat shock protein 90kDa alpha (cytosolic), class A member 1 (HSP90AA1), transcript variant 2, mRNA.
6028.03	0	5348.78	0	4459.79	0	5252.45	0	5027.86	0	4202.88	0	LOC653971	PREDICTED: Homo sapiens similar to family with sequence similarity 36, member A (LOC653971), mRNA.
6021.47	0	4905.12	0	6643.55	0	4417.43	0	5443.85	0	3532.93	0	HEXB	Homo sapiens hexosaminidase B (beta polypeptide) (HEXB), mRNA.
6015.24	0	7193.29	0	7305.09	0	7043.64	0	5920.15	0	4280.3	0	TIMP2	Homo sapiens TIMP metallopeptidase inhibitor 2 (TIMP2), mRNA.
6006.93	0	4311.97	0	4200.93	0	4221.21	0	5534.18	0	3586.87	0	POLR2A	Homo sapiens polymerase (RNA) II (DNA directed) polypeptide A, 220kDa (POLR2A), mRNA.
6004.95	0	4612.73	0	4152.89	0	4021.46	0	4288.5	0	3499.16	0	DAZAP2	Homo sapiens DAZ associated protein 2 (DAZAP2), mRNA.
6002.02	0	2269.86	0	3872.33	0	1565.62	0	4718.05	0	833.532	0	SLC38A2	Homo sapiens solute carrier family 38, member 2 (SLC38A2), mRNA.
5988.82	0	5703.08	0	4722.33	0	6169.34	0	4372.42	0	3134.96	0	GDI2	Homo sapiens GDP dissociation inhibitor 2 (GDI2), mRNA.
5959.1	0	5637.37	0	6003.85	0	6233.73	0	4865.82	0	5685.81	0	SSR4	Homo sapiens signal sequence receptor, delta (translocon-associated protein delta) (SSR4), mRNA.
5952.32	0	4168.97	0	3500.79	0	3865.32	0	5829.31	0	2891.7	0	EIF5A	Homo sapiens eukaryotic translation initiation factor 5A (EIF5A), mRNA.
5945.9	0	5122.58	0	4554.68	0	5733.91	0	6198.83	0	4752.69	0	PSMB5	Homo sapiens proteasome (prosome, macropain) subunit, beta type, 5 (PSMB5), mRNA.
5925.92	0	4970.83	0	3796.9	0	5190.25	0	4574.9	0	3805.41	0	PSMB3	Homo sapiens proteasome (prosome, macropain) subunit, beta type, 3 (PSMB3), mRNA.
5912.08	0	4742.84	0	3717.12	0	4771.03	0	4565.45	0	3297.01	0	LOC648210	PREDICTED: Homo sapiens similar to Heterogeneous nuclear ribonucleoprotein A1 (Helix-destabilizing protein) (Single-strand binding protein) (hnRNP core protein A1) (HDP-1) (Topoisomerase-inhibitor suppressed), transcript variant 1 (LOC648210), mRNA.
5910.77	0	653.881	0	4017.36	0	669.229	0	6299.64	0	335.313	0	FST	Homo sapiens follistatin (FST), transcript variant FST344, mRNA.
5904.09	0	2994.74	0	2635.07	0	3065.78	0	5573.09	0	1965.02	0	DSCR1	Homo sapiens Down syndrome critical region gene 1 (DSCR1), transcript variant 2, mRNA.
5901.1	0	6586.84	0	5486.3	0	6248.44	0	4587.75	0	5580.18	0	LOC647000	PREDICTED: Homo sapiens similar to tubulin, beta 5 (LOC647000), mRNA.
5890.13	0	797.007	0	4127.52	0	3164.27	0	4769.91	0	788.666	0	COL4A1	Homo sapiens collagen, type IV, alpha 1 (COL4A1), mRNA.
5883.1	0	4853.16	0	5417.63	0	4094.52	0	5260.01	0	2758.76	0	PABPC1	Homo sapiens poly(A) binding protein, cytoplasmic 1 (PABPC1), mRNA.
5851.03	0	3439.64	0	4091.4	0	3235.98	0	4525.46	0	2130.91	0	RPL13	Homo sapiens ribosomal protein L13 (RPL13), transcript variant 2, mRNA.
5842.92	0	5373.04	0	4266.13	0	5042.96	0	4728.34	0	3959.84	0	QARS	Homo sapiens glutaminyl-tRNA synthetase (QARS), mRNA.
5841.59	0	5641.95	0	4402.09	0	5593.97	0	4771.09	0	4221.7	0	PSMB7	Homo sapiens proteasome (prosome, macropain) subunit, beta type, 7 (PSMB7), mRNA.
5837.8	0	3074.12	0	5965.09	0	1997.32	0	6791.31	0	1816.53	0	CD248	Homo sapiens CD248 antigen, endosialin (CD248), mRNA.
5801.57	0	4830.48	0	4012.01	0	5271.15	0	4032.54	0	3561.09	0	EIF3S7	Homo sapiens eukaryotic translation initiation factor 3, subunit 7 zeta, 66/67kDa (EIF3S7), mRNA.
5794.97	0	4663.44	0	4695.03	0	4902.28	0	4350.36	0	3929.86	0	PPA1	Homo sapiens pyrophosphatase (inorganic) 1 (PPA1), mRNA.
5791.8	0	4240.09	0	4593.52	0	4634.4	0	5130.12	0	3942.37	0	PCBP1	Homo sapiens poly(rC) binding protein 1 (PCBP1), mRNA.
5790.03	0	6763.34	0	4936.39	0	6887.79	0	5839.03	0	6051.19	0	SEPW1	Homo sapiens selenoprotein W, 1 (SEPW1), mRNA.
5772.35	0	7701.54	0	4800.49	0	7169.87	0	4762.5	0	7300.37	0	RBPSUH	Homo sapiens recombining binding protein suppressor of hairless (Drosophila) (RBPSUH), transcript variant 4, mRNA.
5749.05	0	5355.6	0	4247.74	0	5263.34	0	3927.21	0	5457.41	0	MGST3	Homo sapiens microsomal glutathione S-transferase 3 (MGST3), mRNA.
5724.51	0	5077.39	0	5590.98	0	5692.07	0	4797.81	0	3157.69	0	ARPC5	Homo sapiens actin related protein 2/3 complex, subunit 5, 16kDa (ARPC5), mRNA.
5704.81	0	6697.52	0	5148.03	0	7323.83	0	5220.46	0	6911.15	0	DAP	Homo sapiens death-associated protein (DAP), mRNA.
5699.26	0	4509.96	0	4092.69	0	5158.9	0	4491.79	0	3457.03	0	TIMM23	Homo sapiens translocase of inner mitochondrial membrane 23 homolog (yeast) (TIMM23), mRNA.
5693.14	0	5614.9	0	4249.7	0	5823.27	0	4495.1	0	3821.22	0	TUBB2C	Homo sapiens tubulin, beta 2C (TUBB2C), mRNA.
5672.23	0	4998.52	0	3867.62	0	4545.17	0	4856.68	0	3632.81	0	SERPINB6	Homo sapiens serpin peptidase inhibitor, clade B (ovalbumin), member 6 (SERPINB6), mRNA.
5670.36	0	4679.91	0	3877.38	0	4525.64	0	4194.4	0	3394.91	0	NDUFS8	Homo sapiens NADH dehydrogenase (ubiquinone) Fe-S protein 8, 23kDa (NADH-coenzyme Q reductase) (NDUFS8), mRNA.
5667.87	0	6254.03	0	5372.34	0	6904.98	0	6018.86	0	4510.96	0	PSAP	Homo sapiens prosaposin (variant Gaucher disease and variant metachromatic leukodystrophy) (PSAP), mRNA.
5661.98	0	4789.73	0	3821.56	0	4778.17	0	4810.11	0	4445.22	0	SUMO3	Homo sapiens SMT3 suppressor of mif two 3 homolog 3 (yeast) (SUMO3), mRNA.
5645.52	0	3609.49	0	5443.92	0	4566.79	0	5164.31	0	3880.94	0	EIF1	Homo sapiens eukaryotic translation initiation factor 1 (EIF1), mRNA.
5642.85	0	4148.79	0	4195.09	0	3314.01	0	4512.64	0	3080.51	0	GLTSCR2	Homo sapiens glioma tumor suppressor candidate region gene 2 (GLTSCR2), mRNA.
5638	0	4034.9	0	4470.79	0	5119.85	0	4961.68	0	3546.03	0	SARS	Homo sapiens seryl-tRNA synthetase (SARS), mRNA.
5631.32	0	4260.07	0	4496.88	0	6167.07	0	5552.46	0	4061.53	0	TMED9	Homo sapiens transmembrane emp24 protein transport domain containing 9 (TMED9), mRNA.
5629.05	0	4161.45	0	4694.66	0	3960.85	0	4370.18	0	3364.67	0	MORF4L1	Homo sapiens mortality factor 4 like 1 (MORF4L1), transcript variant 1, mRNA.
5622.74	0	4460.5	0	4467.72	0	5083.55	0	4231.26	0	4468.05	0	SEC11L1	Homo sapiens SEC11-like 1 (S. cerevisiae) (SEC11L1), mRNA.
5596.5	0	6385.79	0	3835.59	0	6606.51	0	5017.65	0	5810.14	0	ACADVL	Homo sapiens acyl-Coenzyme A dehydrogenase, very long chain (ACADVL), nuclear gene encoding mitochondrial protein, transcript variant 1, mRNA.
5586.21	0	5185.05	0	4708.75	0	5642.31	0	4595.15	0	3381.47	0	LOC649518	PREDICTED: Homo sapiens similar to 40S ribosomal protein S26 (LOC649518), mRNA.
5584.92	0	5963.2	0	4975.15	0	6000.81	0	4826.9	0	4057.18	0	GSTO1	Homo sapiens glutathione S-transferase omega 1 (GSTO1), mRNA.
5553.49	0	3230.03	0	4968.76	0	2925.82	0	5451.95	0	1813.91	0	NSF	Homo sapiens N-ethylmaleimide-sensitive factor (NSF), mRNA.
5545.47	0	6257.04	0	7636.75	0	7757.93	0	5729.88	0	6700.4	0	EMP1	Homo sapiens epithelial membrane protein 1 (EMP1), mRNA.
5536.27	0	4115.18	0	4189.05	0	4624.06	0	4392.7	0	4208.63	0	C20orf24	Homo sapiens chromosome 20 open reading frame 24 (C20orf24), transcript variant 4, mRNA.
5519.22	0	4911.9	0	4835.41	0	4717.22	0	4460.86	0	2967.47	0	PSMC5	Homo sapiens proteasome (prosome, macropain) 26S subunit, ATPase, 5 (PSMC5), mRNA.
5518.8	0	4856.24	0	4349.28	0	4399.24	0	4163.59	0	2971.95	0	RPL7A	Homo sapiens ribosomal protein L7a (RPL7A), mRNA.
5510.66	0	2342.29	0	3403.94	0	2472.49	0	5158.7	0	2036.69	0	SH3BP4	Homo sapiens SH3-domain binding protein 4 (SH3BP4), mRNA.
5509.88	0	4784.4	0	4550.73	0	4466.45	0	4251.31	0	3378.12	0	NCKAP1	Homo sapiens NCK-associated protein 1 (NCKAP1), transcript variant 1, mRNA.
5507.08	0	3632.94	0	4274.69	0	3604.59	0	4932.85	0	3225.12	0	DDT	Homo sapiens D-dopachrome tautomerase (DDT), mRNA.
5504.65	0	3561.55	0	4109.64	0	3982.36	0	5303.58	0	3155.84	0	GLG1	Homo sapiens golgi apparatus protein 1 (GLG1), mRNA.
5496.41	0	6367.96	0	5855.45	0	5573.39	0	5085.7	0	4105.29	0	RPL15	Homo sapiens ribosomal protein L15 (RPL15), mRNA.
5493.96	0	4421.43	0	3540.26	0	4505.92	0	4112.39	0	3733.03	0	SF3B2	Homo sapiens splicing factor 3b, subunit 2, 145kDa (SF3B2), mRNA.
5491.91	0	5270.55	0	4015	0	5085.89	0	4192.95	0	3360.29	0	GSPT1	Homo sapiens G1 to S phase transition 1 (GSPT1), mRNA.
5468.74	0	3959.47	0	3010.63	0	3718.55	0	4539.66	0	3460.39	0	CAPNS1	Homo sapiens calpain, small subunit 1 (CAPNS1), transcript variant 2, mRNA.
5466.58	0	4247.27	0	4319.64	0	4013.67	0	4301.43	0	3267.16	0	EIF3S5	Homo sapiens eukaryotic translation initiation factor 3, subunit 5 epsilon, 47kDa (EIF3S5), mRNA.
5464.73	0	4514.82	0	3493.66	0	5634.08	0	3688.72	0	3224.59	0	PSMA5	Homo sapiens proteasome (prosome, macropain) subunit, alpha type, 5 (PSMA5), mRNA.
5455.72	0	4324.47	0	4902.87	0	4287.97	0	4691.4	0	3195.72	0	NCOA4	Homo sapiens nuclear receptor coactivator 4 (NCOA4), mRNA.
5454.37	0	4548.23	0	4094.42	0	4712.52	0	4312.42	0	2748.43	0	SFRS1	Homo sapiens splicing factor, arginine/serine-rich 1 (splicing factor 2, alternate splicing factor) (SFRS1), mRNA.
5451.28	0	5117.02	0	3649.65	0	5036.72	0	3922.14	0	4136.29	0	POLD2	Homo sapiens polymerase (DNA directed), delta 2, regulatory subunit 50kDa (POLD2), mRNA.
5444.73	0	5010.62	0	4696.01	0	5322.31	0	4877.2	0	4940.82	0	RABAC1	Homo sapiens Rab acceptor 1 (prenylated) (RABAC1), mRNA.
5441.15	0	4097.94	0	4039.89	0	3769.3	0	4287.44	0	2705.74	0	TMEM14C	Homo sapiens transmembrane protein 14C (TMEM14C), mRNA.
5399.51	0	2761.15	0	3367.28	0	2839.93	0	4408.13	0	2364.41	0	CEBPB	Homo sapiens CCAAT/enhancer binding protein (C/EBP), beta (CEBPB), mRNA.
5398.31	0	5273.88	0	3328.75	0	3904.63	0	3867.09	0	4248.87	0	LOC644037	PREDICTED: Homo sapiens similar to Heterogeneous nuclear ribonucleoprotein A1 (Helix-destabilizing protein) (Single-strand binding protein) (hnRNP core protein A1) (HDP-1) (Topoisomerase-inhibitor suppressed), transcript variant 2 (LOC644037), mRNA.
5370.05	0	2077.02	0	6723.32	0	1454.14	0	4485.13	0	1211.7	0	CRABP2	Homo sapiens cellular retinoic acid binding protein 2 (CRABP2), mRNA.
5356.89	0	4437.52	0	4390.47	0	5230.67	0	4995.55	0	4160.02	0	LEPREL2	Homo sapiens leprecan-like 2 (LEPREL2), mRNA.
5355.04	0	5222.47	0	4478.86	0	4543.3	0	4765.27	0	4419.79	0	LOC644863	PREDICTED: Homo sapiens similar to signal recognition particle 14kDa (homologous Alu RNA binding protein) (LOC644863), mRNA.
5354.54	0	4979.79	0	3786.44	0	5043.69	0	4301.07	0	3096.97	0	MRPS21	Homo sapiens mitochondrial ribosomal protein S21 (MRPS21), nuclear gene encoding mitochondrial protein, transcript variant 1, mRNA.
5346.06	0	4048.7	0	4146.3	0	4229.96	0	3646.91	0	2778.81	0	LOC388532	PREDICTED: Homo sapiens similar to ribosomal protein L21 isoform 1 (LOC388532), mRNA.
5340.71	0	4007.56	0	4139.89	0	3716.07	0	3866.85	0	2624.89	0	LOC644969	PREDICTED: Homo sapiens similar to Ubiquinol-cytochrome c reductase complex 14 kDa protein (Complex III subunit VI) (QP-C) (LOC644969), mRNA.
5328.86	0	4283.48	0	4786.3	0	4398.54	0	3583.08	0	3501.44	0	LOC642989	PREDICTED: Homo sapiens similar to 40S ribosomal protein S25 (LOC642989), mRNA.
5324.28	0	6036.64	0	5530.65	0	5931.4	0	5850.81	0	4666.39	0	MAT2A	Homo sapiens methionine adenosyltransferase II, alpha (MAT2A), mRNA.
5310.19	0	4651.4	0	4170.23	0	4977.16	0	4451.27	0	3347.15	0	ATP5F1	Homo sapiens ATP synthase, H+ transporting, mitochondrial F0 complex, subunit b, isoform 1 (ATP5F1), nuclear gene encoding mitochondrial protein, transcript variant 1, mRNA.
5303.4	0	3646.36	0	3421.03	0	4379.25	0	4823.86	0	3164.91	0	SND1	Homo sapiens staphylococcal nuclease domain containing 1 (SND1), mRNA.
5292.64	0	4189.25	0	4721.16	0	4319.39	0	5001.82	0	3047.28	0	TXNDC5	Homo sapiens thioredoxin domain containing 5 (TXNDC5), transcript variant 1, mRNA.
5291.3	0	5475.37	0	3916.34	0	5446.44	0	4315.59	0	4889.05	0	EPN1	Homo sapiens epsin 1 (EPN1), mRNA.
5284.46	0	801.75	0	1695.92	0	194.105	0	3457.86	0	352.207	0	ID3	Homo sapiens inhibitor of DNA binding 3, dominant negative helix-loop-helix protein (ID3), mRNA.
5277.78	0	4928.22	0	3703.97	0	4980.49	0	4243.48	0	4710.36	0	PDGFRB	Homo sapiens platelet-derived growth factor receptor, beta polypeptide (PDGFRB), mRNA.
5276.38	0	3515.59	0	5389.76	0	3165.9	0	4413.94	0	2237.78	0	FTHL8	Homo sapiens ferritin, heavy polypeptide-like 8 (FTHL8) on chromosome X.
5267.68	0	5248.45	0	4410.59	0	4408.15	0	3923.2	0	2053.64	0	MATR3	Homo sapiens matrin 3 (MATR3), transcript variant 2, mRNA.
5259.06	0	4081.44	0	3962.16	0	4313.29	0	4957.28	0	3789.14	0	RRAGA	Homo sapiens Ras-related GTP binding A (RRAGA), mRNA.
5257.72	0	3975.81	0	3992.65	0	4294.18	0	3908.24	0	2391.75	0	LOC440732	PREDICTED: Homo sapiens similar to 40S ribosomal protein S7 (S8) (LOC440732), mRNA.
5255.78	0	4494.9	0	4158.03	0	4362.96	0	4063.22	0	3725.08	0	LOC347544	PREDICTED: Homo sapiens similar to ribosomal protein L18a (LOC347544), mRNA.
5254.55	0	4451.65	0	4376.54	0	3534.3	0	4206.82	0	3374.79	0	NFIX	Homo sapiens nuclear factor I/X (CCAAT-binding transcription factor) (NFIX), mRNA.
5254.51	0	6316.02	0	4366.73	0	7371.57	0	3856.93	0	5769.07	0	MSN	Homo sapiens moesin (MSN), mRNA.
5246.38	0	3966.7	0	3716.81	0	4490.86	0	3875.99	0	2883.53	0	EIF3S12	Homo sapiens eukaryotic translation initiation factor 3, subunit 12 (EIF3S12), mRNA.
5228.48	0	4337.33	0	5281.07	0	4228.91	0	3717.79	0	2369.82	0	SUMO2	Homo sapiens SMT3 suppressor of mif two 3 homolog 2 (yeast) (SUMO2), transcript variant 2, mRNA.
5221.84	0	4358.39	0	4166.78	0	4073.62	0	4134.7	0	3373.23	0	LOC644511	PREDICTED: Homo sapiens similar to ribosomal protein L13a, transcript variant 2 (LOC644511), mRNA.
5217.26	0	4477.67	0	4327.77	0	4239.37	0	4048.06	0	4066.32	0	SPCS1	Homo sapiens signal peptidase complex subunit 1 homolog (S. cerevisiae) (SPCS1), mRNA.
5209.64	0	4810.88	0	3215.38	0	5746.58	0	4002.6	0	4340.23	0	TKT	Homo sapiens transketolase (Wernicke-Korsakoff syndrome) (TKT), mRNA.
5207.19	0	5294.39	0	3695.76	0	5194.01	0	3511.18	0	3499.73	0	SFRS2	Homo sapiens splicing factor, arginine/serine-rich 2 (SFRS2), mRNA.
5200.84	0	3620.29	0	4609.63	0	4591.19	0	5227.68	0	3487.88	0	PEA15	Homo sapiens phosphoprotein enriched in astrocytes 15 (PEA15), mRNA.
5194.58	0	4299.9	0	3587.09	0	3891.43	0	4866.4	0	3510.98	0	MAPK3	Homo sapiens mitogen-activated protein kinase 3 (MAPK3), mRNA.
5191.03	0	6027.47	0	3631.57	0	6541.25	0	3695.23	0	6366.71	0	PSME1	Homo sapiens proteasome (prosome, macropain) activator subunit 1 (PA28 alpha) (PSME1), transcript variant 1, mRNA.
5190.91	0	6357.89	0	5972.86	0	6108.23	0	5177.08	0	5256.68	0	DDX5	Homo sapiens DEAD (Asp-Glu-Ala-Asp) box polypeptide 5 (DDX5), mRNA.
5185.2	0	3811.74	0	3798.6	0	3859.22	0	4542.28	0	3030.26	0	ATOX1	Homo sapiens ATX1 antioxidant protein 1 homolog (yeast) (ATOX1), mRNA.
5180.19	0	4141.9	0	2463.24	0	4825.7	0	3763.16	0	4717.72	0	SERPINH1	Homo sapiens serpin peptidase inhibitor, clade H (heat shock protein 47), member 1, (collagen binding protein 1) (SERPINH1), mRNA.
5177.34	0	3656.85	0	3799.35	0	3689.27	0	3905.74	0	2557.13	0	PSMC2	Homo sapiens proteasome (prosome, macropain) 26S subunit, ATPase, 2 (PSMC2), mRNA.
5173.4	0	2612.92	0	5174.94	0	3193.19	0	5619.24	0	2347.49	0	EFEMP2	Homo sapiens EGF-containing fibulin-like extracellular matrix protein 2 (EFEMP2), mRNA.
5171.69	0	4728.28	0	5867.74	0	3702.27	0	4142.74	0	3443.32	0	DPYSL2	Homo sapiens dihydropyrimidinase-like 2 (DPYSL2), mRNA.
5155.27	0	2524.46	0	3680.02	0	3090.91	0	3891.01	0	1247.74	0	RPL14	Homo sapiens ribosomal protein L14 (RPL14), mRNA.
5137.16	0	3724.12	0	3973.04	0	4219.58	0	3471.64	0	3317.66	0	IMPDH2	Homo sapiens IMP (inosine monophosphate) dehydrogenase 2 (IMPDH2), mRNA.
5106.87	0	4038.32	0	3987.91	0	4044.47	0	4176.16	0	2345.07	0	RARS	Homo sapiens arginyl-tRNA synthetase (RARS), mRNA.
5106.01	0	3750.74	0	3758.24	0	4688.8	0	4045.15	0	3737.2	0	GNA11	Homo sapiens guanine nucleotide binding protein (G protein), alpha 11 (Gq class) (GNA11), mRNA.
5103.5	0	4419.08	0	5621.47	0	4399.11	0	4191.81	0	3065.9	0	LOC649682	PREDICTED: Homo sapiens similar to ribosomal protein L31 (LOC649682), mRNA.
5101.5	0	3812.96	0	4189.82	0	4332.64	0	4235.36	0	3713.64	0	ARCN1	Homo sapiens archain 1 (ARCN1), mRNA.
5100.81	0	4137.89	0	4446.06	0	3983.88	0	3594.85	0	1892.72	0	LOC388621	PREDICTED: Homo sapiens similar to ribosomal protein L21 isoform 1 (LOC388621), mRNA.
5096.37	0	4002.51	0	3723.29	0	4864.89	0	4163.5	0	3515.37	0	FAM50A	Homo sapiens family with sequence similarity 50, member A (FAM50A), mRNA.
5094.07	0	3817.29	0	3693.88	0	4268.45	0	3623.68	0	2004.9	0	LOC647727	PREDICTED: Homo sapiens similar to Heterogeneous nuclear ribonucleoprotein A1 (Helix-destabilizing protein) (Single-strand binding protein) (hnRNP core protein A1) (HDP-1) (Topoisomerase-inhibitor suppressed) (LOC647727), mRNA.
5087.09	0	5659.94	0	4251.59	0	4959.05	0	3521.11	0	4648.72	0	COMMD6	Homo sapiens COMM domain containing 6 (COMMD6), transcript variant 2, mRNA.
5081.04	0	4461.9	0	3550.3	0	4350.77	0	4217.6	0	3668.35	0	CSNK2B	Homo sapiens casein kinase 2, beta polypeptide (CSNK2B), mRNA.
5070.46	0	4162.48	0	4190.88	0	5054	0	4303.52	0	3532.1	0	TPD52L2	Homo sapiens tumor protein D52-like 2 (TPD52L2), transcript variant 3, mRNA.
5062.82	0	4461.89	0	3640.85	0	4421.64	0	3704.16	0	3148.54	0	NDUFV2	Homo sapiens NADH dehydrogenase (ubiquinone) flavoprotein 2, 24kDa (NDUFV2), mRNA.
5053.53	0	3173.81	0	5549.73	0	3042.77	0	6022.42	0	2361.63	0	ENG	Homo sapiens endoglin (Osler-Rendu-Weber syndrome 1) (ENG), mRNA.
5051.37	0	3571.72	0	3611.19	0	3723.84	0	4303.96	0	3432.01	0	SSU72	Homo sapiens Ssu72 RNA polymerase II CTD phosphatase homolog (yeast) (SSU72), mRNA.
5049.61	0	4330.03	0	3417.88	0	4947.02	0	4048.61	0	3066.07	0	CCT8	Homo sapiens chaperonin containing TCP1, subunit 8 (theta) (CCT8), mRNA.
5044.04	0	4238.13	0	4311.75	0	5598.37	0	7206.57	0	3477.11	0	ZNF14	Homo sapiens zinc finger protein 14 (KOX 6) (ZNF14), mRNA.
5042.63	0	1845.77	0	3136.97	0	2234.27	0	3788.39	0	1548.58	0	TFRC	Homo sapiens transferrin receptor (p90, CD71) (TFRC), mRNA.
5038.59	0	4059.61	0	4092.81	0	4260.59	0	4763.64	0	3607.58	0	ADD1	Homo sapiens adducin 1 (alpha) (ADD1), transcript variant 1, mRNA.
5030.66	0	5323.78	0	5836.05	0	4667.78	0	4435.97	0	2613.81	0	LOC151579	PREDICTED: Homo sapiens similar to basic leucine zipper and W2 domains 1 (LOC151579), mRNA.
5027.65	0	4950.57	0	4184.65	0	4477.53	0	3698.27	0	3065.64	0	PPP2CA	Homo sapiens protein phosphatase 2 (formerly 2A), catalytic subunit, alpha isoform (PPP2CA), mRNA.
5024.84	0	4191.43	0	5216.71	0	4505.07	0	4711.13	0	3207.8	0	BUB3	Homo sapiens BUB3 budding uninhibited by benzimidazoles 3 homolog (yeast) (BUB3), transcript variant 1, mRNA.
5022.19	0	4555.53	0	4064.17	0	4837.11	0	4511.72	0	3536.93	0	CTNNA1	Homo sapiens catenin (cadherin-associated protein), alpha 1, 102kDa (CTNNA1), mRNA.
5020.89	0	3086.72	0	4291.55	0	5894.36	0	4394.69	0	3771.7	0	TNFRSF12A	Homo sapiens tumor necrosis factor receptor superfamily, member 12A (TNFRSF12A), mRNA.
5018.92	0	4385.66	0	3636.79	0	4517.73	0	4008.95	0	3621.02	0	ALKBH5	Homo sapiens alkB, alkylation repair homolog 5 (E. coli) (ALKBH5), mRNA.
5016.63	0	4878.08	0	3906.41	0	5489.93	0	4195.79	0	4021.1	0	ZYX	Homo sapiens zyxin (ZYX), transcript variant 1, mRNA.
5015.87	0	4708.23	0	4486.47	0	4398.82	0	3522.08	0	3724.37	0	CSDA	Homo sapiens cold shock domain protein A (CSDA), mRNA.
5011.36	0	6486.48	0	6505.43	0	6009.99	0	6161.5	0	4436.86	0	NT5E	Homo sapiens 5'-nucleotidase, ecto (CD73) (NT5E), mRNA.
5007.8	0	4973.96	0	4203.73	0	4767.19	0	4041.52	0	4887.94	0	COX6B1	Homo sapiens cytochrome c oxidase subunit Vib polypeptide 1 (ubiquitous) (COX6B1), mRNA.
5002.46	0	4627.71	0	3869.46	0	4948.72	0	5305.28	0	4551.53	0	MCM8	Homo sapiens MCM8 minichromosome maintenance deficient 8 (S. cerevisiae) (MCM8), transcript variant 1, mRNA.
4994.06	0	4483.22	0	2971.93	0	4814.45	0	3785.15	0	3859.09	0	HNRPD	Homo sapiens heterogeneous nuclear ribonucleoprotein D (AU-rich element RNA binding protein 1, 37kDa) (HNRPD), transcript variant 4, mRNA.
4993.54	0	3179.1	0	4729.15	0	3813.28	0	4671.65	0	2570.22	0	PTTG1IP	Homo sapiens pituitary tumor-transforming 1 interacting protein (PTTG1IP), mRNA.
4984.28	0	3634.71	0	3146.97	0	3998.78	0	4036.57	0	2739.08	0	MGC11257	Homo sapiens hypothetical protein MGC11257 (MGC11257), mRNA.
4981.86	0	3921.78	0	3460.85	0	3492.84	0	3977.4	0	3343.99	0	TCEAL4	Homo sapiens transcription elongation factor A (SII)-like 4 (TCEAL4), transcript variant 4, mRNA.
4973.59	0	4066.37	0	3720.66	0	3816.22	0	4574.21	0	3979.23	0	CXX1	Homo sapiens CAAX box 1 (CXX1), mRNA.
4972.18	0	3057.69	0	3635.82	0	2930.61	0	4787.17	0	2742.26	0	FER1L3	Homo sapiens fer-1-like 3, myoferlin (C. elegans) (FER1L3), transcript variant 1, mRNA.
4971.6	0	4176.8	0	4269.08	0	4640.56	0	3641.42	0	3568.61	0	TOMM20	Homo sapiens translocase of outer mitochondrial membrane 20 homolog (yeast) (TOMM20), mRNA.
4971.55	0	4167.24	0	3700.36	0	4459.07	0	3782.03	0	3225.3	0	HSPA9B	Homo sapiens heat shock 70kDa protein 9B (mortalin-2) (HSPA9B), nuclear gene encoding mitochondrial protein, mRNA.
4966.77	0	4893.15	0	3680.37	0	5895.34	0	3822.88	0	4710.27	0	CCT2	Homo sapiens chaperonin containing TCP1, subunit 2 (beta) (CCT2), mRNA.
4965.78	0	4312.61	0	3347.12	0	4860.14	0	3785.8	0	3859.27	0	GUK1	Homo sapiens guanylate kinase 1 (GUK1), mRNA.
4960.02	0	4466.3	0	3969.5	0	4838.17	0	3262.08	0	4140.06	0		Homo sapiens cDNA FLJ38536 fis, clone HCHON2001200
4955.98	0	4380.02	0	3816.5	0	3975.46	0	4118.23	0	3703.32	0	DCTN2	Homo sapiens dynactin 2 (p50) (DCTN2), mRNA.
4953.86	0	4718.29	0	3320.35	0	5143.41	0	4139.73	0	4497.37	0	APEX1	Homo sapiens APEX nuclease (multifunctional DNA repair enzyme) 1 (APEX1), transcript variant 3, mRNA.
4951.83	0	4591.82	0	3451.41	0	4737.61	0	4212.79	0	4032.94	0	PPP2R1A	Homo sapiens protein phosphatase 2 (formerly 2A), regulatory subunit A (PR 65), alpha isoform (PPP2R1A), mRNA.
4941.71	0	6968.69	0	4741.49	0	8812.39	0	3737.02	0	8051.71	0	HLA-A	Homo sapiens major histocompatibility complex, class I, A (HLA-A), mRNA.
4927.33	0	6558.68	0	5660.45	0	6013.76	0	5351.57	0	5613.27	0	CSPG2	Homo sapiens chondroitin sulfate proteoglycan 2 (versican) (CSPG2), mRNA.
4917.33	0	1664.13	0	6073.42	0	1157	0	6313.75	0	731.398	0	ADAMTS1	Homo sapiens ADAM metallopeptidase with thrombospondin type 1 motif, 1 (ADAMTS1), mRNA.
4914.44	0	2877.04	0	4408.39	0	3454.34	0	4320.67	0	2504.16	0	RHEB	Homo sapiens Ras homolog enriched in brain (RHEB), mRNA.
4909.88	0	3773.08	0	3210.86	0	4545.63	0	4172.14	0	3633.49	0	AARS	Homo sapiens alanyl-tRNA synthetase (AARS), mRNA.
4904.9	0	4218.06	0	3622.04	0	4303.85	0	4292.78	0	3548.49	0	POLE4	Homo sapiens polymerase (DNA-directed), epsilon 4 (p12 subunit) (POLE4), mRNA.
4895.04	0	834.636	0	3311.45	0	1206.29	0	3441.94	0	555.773	0	DKK1	Homo sapiens dickkopf homolog 1 (Xenopus laevis) (DKK1), mRNA.
4892.47	0	4667.89	0	3420.97	0	4092.36	0	4312.93	0	3002.7	0	GSTK1	Homo sapiens glutathione S-transferase kappa 1 (GSTK1), mRNA.
4883.73	0	4829.09	0	4202.34	0	4794.21	0	3826.48	0	3550.09	0	VDAC3	Homo sapiens voltage-dependent anion channel 3 (VDAC3), mRNA.
4880.49	0	3990.07	0	4648.64	0	3501.19	0	4128.97	0	1792.71	0	LOC648294	PREDICTED: Homo sapiens similar to 60S ribosomal protein L23a (LOC648294), mRNA.
4878.89	0	3569.15	0	4732.01	0	3468.49	0	4273.14	0	1606.47	0	LOC220433	PREDICTED: Homo sapiens similar to 40S ribosomal protein S4, X isoform (LOC220433), mRNA.
4875.87	0	3625.51	0	5151.3	0	2939.5	0	4394.95	0	2226.63	0	PRCP	Homo sapiens prolylcarboxypeptidase (angiotensinase C) (PRCP), transcript variant 2, mRNA.
4872.9	0	4604.45	0	4464.65	0	5164.31	0	4275.45	0	3475.04	0	CD63	Homo sapiens CD63 antigen (melanoma 1 antigen) (CD63), mRNA.
4872.48	0	3832.43	0	3717.61	0	3852.87	0	3795.68	0	2907.61	0	SLC25A6	Homo sapiens solute carrier family 25 (mitochondrial carrier; adenine nucleotide translocator), member 6 (SLC25A6), mRNA.
4870.68	0	3931.99	0	4026.2	0	4456.56	0	4435.11	0	3934.44	0	RHOC	Homo sapiens ras homolog gene family, member C (RHOC), mRNA.
4844.32	0	4641.69	0	3264.38	0	5224.57	0	3588.78	0	3843.77	0	BOLA2	Homo sapiens bolA-like 2 (E. coli) (BOLA2), transcript variant 1, mRNA.
4836.73	0	2985.4	0	2728.94	0	4073.62	0	3105.42	0	2826.3	0	EBNA1BP2	Homo sapiens EBNA1 binding protein 2 (EBNA1BP2), mRNA.
4836.33	0	4594.96	0	4430.71	0	5097.81	0	3755.78	0	3585.44	0	NDUFAB1	Homo sapiens NADH dehydrogenase (ubiquinone) 1, alpha/beta subcomplex, 1, 8kDa (NDUFAB1), mRNA.
4835.43	0	4614.68	0	3426.59	0	4494.41	0	4044.01	0	3953.45	0	LSMD1	Homo sapiens LSM domain containing 1 (LSMD1), mRNA.
4817.46	0	5157.78	0	4612.79	0	4261.93	0	4118.86	0	4747.69	0	DDX17	Homo sapiens DEAD (Asp-Glu-Ala-Asp) box polypeptide 17 (DDX17), transcript variant 2, mRNA.
4798.28	0	5030.51	0	4044.46	0	5479.93	0	3817.52	0	5195.04	0	RNF7	Homo sapiens ring finger protein 7 (RNF7), transcript variant 1, mRNA.
4785.73	0	4431.97	0	4165.64	0	4650.08	0	4133.37	0	4372.96	0	S100A11	Homo sapiens S100 calcium binding protein A11 (calgizzarin) (S100A11), mRNA.
4782.9	0	3090.63	0	3332.54	0	2216.18	0	4832.22	0	1816.9	0	TRIP6	Homo sapiens thyroid hormone receptor interactor 6 (TRIP6), mRNA.
4776.54	0	2320.14	0	3603.11	0	2560.17	0	4741.34	0	1797.67	0	TSPAN4	Homo sapiens tetraspanin 4 (TSPAN4), transcript variant 3, mRNA.
4766.3	0	4037.07	0	3137.46	0	3898.3	0	3689.41	0	3050.55	0	ATP5D	Homo sapiens ATP synthase, H+ transporting, mitochondrial F1 complex, delta subunit (ATP5D), nuclear gene encoding mitochondrial protein, transcript variant 2, mRNA.
4765.99	0	3894.69	0	3938.39	0	4177.76	0	4126.62	0	1921.11	0	LOC653974	PREDICTED: Homo sapiens similar to ribosomal protein L15, transcript variant 3 (LOC653974), mRNA.
4758.8	0	5180.74	0	2503.7	0	4027.3	0	3562.13	0	3763.29	0	KLF6	Homo sapiens Kruppel-like factor 6 (KLF6), transcript variant 2, mRNA.
4756.59	0	3470.41	0	3587.96	0	4113.43	0	3665.79	0	4177.16	0	PHGDH	Homo sapiens phosphoglycerate dehydrogenase (PHGDH), mRNA.
4753.85	0	604.644	0	4569.66	0	1246.75	0	5749.55	0	371.932	0	HAPLN1	Homo sapiens hyaluronan and proteoglycan link protein 1 (HAPLN1), mRNA.
4751.48	0	3328.96	0	3355.35	0	3338.57	0	3031.8	0	2693.87	0	HDDC2	Homo sapiens HD domain containing 2 (HDDC2), mRNA.
4741.21	0	4632.65	0	4011.1	0	3858.66	0	2691.97	0	3782.83	0	RPL26	Homo sapiens ribosomal protein L26 (RPL26), mRNA.
4736.93	0	3767.77	0	3803.08	0	3968.54	0	4079.25	0	3112.26	0	VAMP3	Homo sapiens vesicle-associated membrane protein 3 (cellubrevin) (VAMP3), mRNA.
4728.48	0	4231.64	0	4162.84	0	4618.56	0	3730.31	0	3208.23	0	STRAP	Homo sapiens serine/threonine kinase receptor associated protein (STRAP), mRNA.
4726.33	0	3095.61	0	4340.4	0	3316.94	0	3893.42	0	2850.71	0	C2orf28	Homo sapiens chromosome 2 open reading frame 28 (C2orf28), transcript variant 2, mRNA.
4719.77	0	3801.44	0	3111.74	0	3753.25	0	3590.97	0	2824.4	0	NDUFA2	Homo sapiens NADH dehydrogenase (ubiquinone) 1 alpha subcomplex, 2, 8kDa (NDUFA2), mRNA.
4698.14	0	4081.75	0	4071.62	0	2448.85	0	3272.79	0	2402.04	0	S100A4	Homo sapiens S100 calcium binding protein A4 (calcium protein, calvasculin, metastasin, murine placental homolog) (S100A4), transcript variant 1, mRNA.
4694.58	0	1843.9	0	4212.92	0	753.715	0	3588.66	0	768.43	0	PDGFRA	Homo sapiens platelet-derived growth factor receptor, alpha polypeptide (PDGFRA), mRNA.
4692.7	0	3179.33	0	3138.12	0	3533.02	0	3381.53	0	2776.73	0	SHMT2	Homo sapiens serine hydroxymethyltransferase 2 (mitochondrial) (SHMT2), mRNA.
4676.96	0	4211.33	0	4181.09	0	4225.78	0	4494.99	0	3464.74	0	KPNB1	Homo sapiens karyopherin (importin) beta 1 (KPNB1), mRNA.
4674.21	0	3084.08	0	3125.91	0	3908.21	0	2960.14	0	2487.72	0	COL5A2	Homo sapiens collagen, type V, alpha 2 (COL5A2), mRNA.
4673.3	0	2193.58	0	4462.62	0	1765.25	0	3938.59	0	1359.69	0	UGDH	Homo sapiens UDP-glucose dehydrogenase (UGDH), mRNA.
4672.79	0	3556.26	0	3020.8	0	4474.88	0	3505.72	0	2962.62	0	C20orf43	Homo sapiens chromosome 20 open reading frame 43 (C20orf43), mRNA.
4672.13	0	4249.27	0	2642.9	0	4361.06	0	3680.55	0	3802.3	0	PRMT1	Homo sapiens protein arginine methyltransferase 1 (PRMT1), transcript variant 2, mRNA.
4667.85	0	4724.49	0	4272.42	0	4589.76	0	3329.48	0	4573.93	0	RPS17	Homo sapiens ribosomal protein S17 (RPS17), mRNA.
4666.72	0	3952.44	0	4846.91	0	4270.54	0	3951.28	0	3023.31	0	2007-09-15	Homo sapiens 15 kDa selenoprotein (SEP15), transcript variant 2, mRNA.
4664.65	0	3990.25	0	3214.05	0	3950.03	0	3340.79	0	3361.85	0	CS	Homo sapiens citrate synthase (CS), nuclear gene encoding mitochondrial protein, transcript variant 1, mRNA.
4661.88	0	492.407	0	2749.71	0	420.785	0	5161.12	0	210.04	0	LEPREL1	Homo sapiens leprecan-like 1 (LEPREL1), mRNA.
4658.55	0	4287.4	0	3343.33	0	4316.94	0	3568.36	0	3243.16	0	VDAC1	Homo sapiens voltage-dependent anion channel 1 (VDAC1), mRNA.
4658.26	0	4295.03	0	3531.31	0	4529.17	0	3416.48	0	3311.26	0	PEBP1	Homo sapiens phosphatidylethanolamine binding protein 1 (PEBP1), mRNA.
4657.69	0	2413.27	0	2858	0	2689.5	0	3805.2	0	2111.55	0	PLEKHC1	Homo sapiens pleckstrin homology domain containing, family C (with FERM domain) member 1 (PLEKHC1), mRNA.
4651.9	0	4478.34	0	3476.44	0	4531.07	0	3447.51	0	3832.84	0	LOC401115	PREDICTED: Homo sapiens hypothetical gene supported by BC038466; BC062790 (LOC401115), mRNA.
4649.89	0	3288.53	0	3153.68	0	3256.16	0	3909.52	0	2460.76	0	CENPB	Homo sapiens centromere protein B, 80kDa (CENPB), mRNA.
4641.34	0	3355.75	0	3327.31	0	4166.68	0	3860.95	0	3060.02	0	NGRN	Homo sapiens neugrin, neurite outgrowth associated (NGRN), transcript variant 1, mRNA.
4635.87	0	5224.37	0	3990.56	0	6014.92	0	3456.17	0	4217.39	0	S100A13	Homo sapiens S100 calcium binding protein A13 (S100A13), transcript variant 3, mRNA.
4623.38	0	1978.31	0	3000.99	0	1806.28	0	4161.47	0	1345.54	0	ANXA2	Homo sapiens annexin A2 (ANXA2), transcript variant 2, mRNA.
4609.05	0	4090.56	0	3706.45	0	4893.8	0	2932.84	0	3559.3	0	ILF2	Homo sapiens interleukin enhancer binding factor 2, 45kDa (ILF2), mRNA.
4605.23	0	3751.65	0	4437.53	0	3572.56	0	3527.69	0	3244.72	0	GLTP	Homo sapiens glycolipid transfer protein (GLTP), mRNA.
4581.06	0	4503.97	0	3693.19	0	4360.24	0	3919.79	0	4319.86	0	SCARB2	Homo sapiens scavenger receptor class B, member 2 (SCARB2), mRNA.
4577.82	0	5204.19	0	5084.35	0	4669.35	0	4127.16	0	4879.16	0	TMEM66	Homo sapiens transmembrane protein 66 (TMEM66), mRNA.
4574.6	0	3992.63	0	3163.35	0	4485.01	0	3794.01	0	3684.74	0	POLR2F	Homo sapiens polymerase (RNA) II (DNA directed) polypeptide F (POLR2F), mRNA.
4567.71	0	3873.12	0	2932.89	0	3719.49	0	3094.48	0	3101.07	0	MRFAP1	Homo sapiens Mof4 family associated protein 1 (MRFAP1), mRNA.
4557.87	0	4467.58	0	3421.11	0	4270.85	0	3760.34	0	4033.97	0	CTSL	Homo sapiens cathepsin L (CTSL), transcript variant 2, mRNA.
4556.9	0	2707.77	0	3004.36	0	1790.3	0	3746.56	0	2364.67	0	LDB2	Homo sapiens LIM domain binding 2 (LDB2), mRNA.
4555.4	0	4160.41	0	3733.06	0	3616.86	0	3276.51	0	2866.46	0	PGRMC1	Homo sapiens progesterone receptor membrane component 1 (PGRMC1), mRNA.
4549.91	0	3791.55	0	2618.08	0	3568.41	0	3624.4	0	2328.88	0	LOC389674	PREDICTED: Homo sapiens similar to Heterogeneous nuclear ribonucleoprotein A1 (Helix-destabilizing protein) (Single-strand binding protein) (hnRNP core protein A1) (HDP-1) (Topoisomerase-inhibitor suppressed) (LOC389674), mRNA.
4539.3	0	3369.43	0	3307.28	0	3306.86	0	2904.14	0	2431.85	0	ALDH9A1	Homo sapiens aldehyde dehydrogenase 9 family, member A1 (ALDH9A1), mRNA.
4533.77	0	3307.64	0	4317.84	0	3469.1	0	4151.25	0	2111.91	0	CAPZA2	Homo sapiens capping protein (actin filament) muscle Z-line, alpha 2 (CAPZA2), mRNA.
4525.99	0	3413.88	0	3443.81	0	3548.09	0	4709.99	0	2671.31	0	AHR	Homo sapiens aryl hydrocarbon receptor (AHR), mRNA.
4519.97	0	1043.94	0	2238.06	0	854.459	0	4379.02	0	504.413	0	CITED2	Homo sapiens Cbp/p300-interacting transactivator, with Glu/Asp-rich carboxy-terminal domain, 2 (CITED2), mRNA.
4512.2	0	2669.67	0	3830.3	0	1666.51	0	3362.28	0	1076.11	0	C6orf160	PREDICTED: Homo sapiens chromosome 6 open reading frame 160, transcript variant 4 (C6orf160), mRNA.
4508.41	0	4606.37	0	5107.63	0	5362.01	0	3927.3	0	4045.71	0	PRNP	Homo sapiens prion protein (p27-30) (Creutzfeld-Jakob disease, Gerstmann-Strausler-Scheinker syndrome, fatal familial insomnia) (PRNP), transcript variant 2, mRNA.
4507.73	0	3233.62	0	3201.39	0	2826.56	0	2758.42	0	1761.36	0	RPA3	Homo sapiens replication protein A3, 14kDa (RPA3), mRNA.
4505.94	0	3389.6	0	3223.22	0	3724.39	0	3060.92	0	3173.9	0	NDUFB11	Homo sapiens NADH dehydrogenase (ubiquinone) 1 beta subcomplex, 11, 17.3kDa (NDUFB11), mRNA.
4505.48	0	3503.83	0	3793.41	0	3508.37	0	3701.77	0	2668.38	0	DDOST	Homo sapiens dolichyl-diphosphooligosaccharide-protein glycosyltransferase (DDOST), mRNA.
4504.9	0	3581.36	0	4145.38	0	3541.46	0	4341.66	0	2630.33	0	UBE2Z	PREDICTED: Homo sapiens ubiquitin-conjugating enzyme E2Z (putative), transcript variant 3 (UBE2Z), mRNA.
4498.47	0	3402.08	0	3292.18	0	3907.37	0	3422.16	0	2666.48	0	KRTCAP2	Homo sapiens keratinocyte associated protein 2 (KRTCAP2), mRNA.
4497.5	0	4683.65	0	4548.03	0	5408.95	0	3265.81	0	3972.27	0	CDH11	Homo sapiens cadherin 11, type 2, OB-cadherin (osteoblast) (CDH11), mRNA.
4495.28	0	5901.63	0	4067.69	0	4897.9	0	4278.7	0	4583.43	0	ITGB1	Homo sapiens integrin, beta 1 (fibronectin receptor, beta polypeptide, antigen CD29 includes MDF2, MSK12) (ITGB1), transcript variant 1E, mRNA.
4494.76	0	3989.58	0	2720.62	0	3023.53	0	3215.96	0	2576.84	0	LOC642817	PREDICTED: Homo sapiens similar to Heterogeneous nuclear ribonucleoprotein A1 (Helix-destabilizing protein) (Single-strand binding protein) (hnRNP core protein A1) (HDP-1) (Topoisomerase-inhibitor suppressed) (LOC642817), mRNA.
4492.15	0	4268.68	0	3736.44	0	4239.37	0	3679.15	0	4197.37	0	ATP5J	Homo sapiens ATP synthase, H+ transporting, mitochondrial F0 complex, subunit F6 (ATP5J), nuclear gene encoding mitochondrial protein, transcript variant 2, mRNA.
4491.48	0	4021.01	0	4270.29	0	4250	0	3651.88	0	3478.87	0	PRDX4	Homo sapiens peroxiredoxin 4 (PRDX4), mRNA.
4482.4	0	5059.68	0	4207.85	0	4715.34	0	3704.62	0	4656.3	0	CETN2	Homo sapiens centrin, EF-hand protein, 2 (CETN2), mRNA.
4482.29	0	3579.02	0	4179.56	0	4835.94	0	5496.76	0	2848.87	0	DKFZp727G131	Homo sapiens hypothetical protein DKFZp727G131 (DKFZp727G131), mRNA.
4478.22	0	3848.46	0	2419.31	0	3850.79	0	3236.19	0	2623.5	0	BAT1	Homo sapiens HLA-B associated transcript 1 (BAT1), transcript variant 1, mRNA.
4473.11	0	4028.12	0	3017.69	0	3468.7	0	2786.9	0	2733.59	0	PCBP2	Homo sapiens poly(rC) binding protein 2 (PCBP2), transcript variant 2, mRNA.
4471.07	0	3657.98	0	3591.05	0	4495.86	0	3624.03	0	2817.72	0	UBE2S	Homo sapiens ubiquitin-conjugating enzyme E2S (UBE2S), mRNA.
4470.02	0	4006.49	0	4207.08	0	3278.84	0	3008.21	0	3234.82	0	LOC440055	PREDICTED: Homo sapiens similar to ribosomal protein S12 (LOC440055), mRNA.
4461.45	0	3284.54	0	3526.6	0	3498.91	0	3194.86	0	2384.7	0	CIRBP	Homo sapiens cold inducible RNA binding protein (CIRBP), mRNA.
4457.48	0	3889.18	0	3318.34	0	3744.76	0	3459.3	0	3296.52	0	DNAJC8	Homo sapiens DnaJ (Hsp40) homolog, subfamily C, member 8 (DNAJC8), mRNA.
4451.45	0	3821.8	0	3776.36	0	4057.8	0	4162.54	0	3745.95	0	PHPT1	Homo sapiens phosphohistidine phosphatase 1 (PHPT1), mRNA.
4449.63	0	3618.78	0	3461.35	0	4190.77	0	3558.17	0	2928.46	0	LOC51255	Homo sapiens hypothetical protein LOC51255 (LOC51255), mRNA.
4434.52	0	3740.1	0	4227.38	0	4088.34	0	3787.14	0	3437.86	0	PIGY	Homo sapiens phosphatidylinositol glycan, class Y (PIGY), mRNA.
4422.13	0	3621.92	0	2916.73	0	3943.93	0	3913.55	0	3226.74	0	NDUFA11	Homo sapiens NADH dehydrogenase (ubiquinone) 1 alpha subcomplex, 11, 14.7kDa (NDUFA11), mRNA.
4421.25	0	4788.27	0	3184.51	0	4182.51	0	2436.03	0	4652.89	0	OLFML3	Homo sapiens olfactomedin-like 3 (OLFML3), mRNA.
4416.96	0	3817.51	0	3500.09	0	3959.47	0	4011.71	0	3225.92	0	COX6A1	Homo sapiens cytochrome c oxidase subunit VIa polypeptide 1 (COX6A1), nuclear gene encoding mitochondrial protein, mRNA.
4411.19	0	5809.24	0	3163.48	0	6765.05	0	3271.04	0	4969.06	0	TUBB3	Homo sapiens tubulin, beta 3 (TUBB3), mRNA.
4391.94	0	1624.24	0	6621.82	0	1410.27	0	2490.83	0	1006.19	0	LUM	Homo sapiens lumican (LUM), mRNA.
4384.31	0	3193.16	0	2567.77	0	2699.28	0	3475.71	0	2404.71	0	HDAC1	Homo sapiens histone deacetylase 1 (HDAC1), mRNA.
4382.83	0	1342.17	0	2226.22	0	955.178	0	3259.27	0	855.279	0	DUSP1	Homo sapiens dual specificity phosphatase 1 (DUSP1), mRNA.
4366.83	0	3249.22	0	3065.63	0	4072.61	0	3096.34	0	3433.54	0	MRPL3	Homo sapiens mitochondrial ribosomal protein L3 (MRPL3), nuclear gene encoding mitochondrial protein, mRNA.
4361.92	0	3759.29	0	4267.88	0	3251.55	0	3097.89	0	2618.97	0	ARL6IP	Homo sapiens ADP-ribosylation factor-like 6 interacting protein (ARL6IP), mRNA.
4356.18	0	4185.8	0	2835.98	0	4342.57	0	3554.48	0	3581.74	0	SNRP70	Homo sapiens small nuclear ribonucleoprotein 70kDa polypeptide (RNP antigen) (SNRP70), transcript variant 1, mRNA.
4353.19	0	6511.02	0	3952.34	0	5027.88	0	4041.2	0	4108.71	0	PFN2	Homo sapiens profilin 2 (PFN2), transcript variant 1, mRNA.
4352.85	0	3239.81	0	2814.05	0	3606.97	0	3017.05	0	2657.8	0	SNRPB2	Homo sapiens small nuclear ribonucleoprotein polypeptide B'' (SNRPB2), transcript variant 1, mRNA.
4352.62	0	4669.96	0	2857.82	0	5260.65	0	4478.64	0	3922.52	0	PSMD2	Homo sapiens proteasome (prosome, macropain) 26S subunit, non-ATPase, 2 (PSMD2), mRNA.
4343.86	0	4879.52	0	3836.09	0	5126.4	0	3679.77	0	4191.69	0	LDHB	Homo sapiens lactate dehydrogenase B (LDHB), mRNA.
4341.02	0	3441.09	0	4373.1	0	3727.17	0	4056.81	0	2581.99	0	DEGS1	Homo sapiens degenerative spermatocyte homolog 1, lipid desaturase (Drosophila) (DEGS1), transcript variant 1, mRNA.
4337.74	0	3683.27	0	3068.86	0	3814	0	2777.79	0	3628.53	0	ENY2	Homo sapiens enhancer of yellow 2 homolog (Drosophila) (ENY2), mRNA.
4337.29	0	2944.52	0	3362.27	0	2952.32	0	3313.88	0	2443.29	0	GHITM	Homo sapiens growth hormone inducible transmembrane protein (GHITM), mRNA.
4334.99	0	1646.94	0	3891.61	0	1992.71	0	5583.24	0	1623.59	0	COL8A1	Homo sapiens collagen, type VIII, alpha 1 (COL8A1), transcript variant 2, mRNA.
4333.8	0	3224.88	0	2946.73	0	3714.47	0	3923.53	0	2541.65	0	EIF3S4	Homo sapiens eukaryotic translation initiation factor 3, subunit 4 delta, 44kDa (EIF3S4), mRNA.
4325.06	0	3159.39	0	3319.16	0	3531.89	0	3526.85	0	2675.8	0	COPS7A	Homo sapiens COP9 constitutive photomorphogenic homolog subunit 7A (Arabidopsis) (COPS7A), mRNA.
4321.13	0	2965.32	0	2499.74	0	3516.78	0	3061.67	0	2947.34	0	CNN2	Homo sapiens calponin 2 (CNN2), transcript variant 2, mRNA.
4320.98	0	2959.96	0	2801.77	0	3147.79	0	3026.73	0	2762.32	0	RING1	Homo sapiens ring finger protein 1 (RING1), mRNA.
4318.76	0	3751.76	0	3645.01	0	2980.39	0	3578.9	0	3373.97	0	LOC643357	PREDICTED: Homo sapiens similar to SMT3 suppressor of mif two 3 homolog 2 (LOC643357), mRNA.
4315.86	0	2775.77	0	3360.85	0	2548.73	0	3603.65	0	1817.26	0	RAB34	Homo sapiens RAB34, member RAS oncogene family (RAB34), mRNA.
4312.11	0	3661.58	0	3300.69	0	3865.01	0	3209.14	0	3023.84	0	COX7A2L	Homo sapiens cytochrome c oxidase subunit VIIa polypeptide 2 like (COX7A2L), nuclear gene encoding mitochondrial protein, mRNA.
4307.1	0	4064.69	0	2855.83	0	3258.89	0	3770.61	0	4364.39	0	AKR1B1	Homo sapiens aldo-keto reductase family 1, member B1 (aldose reductase) (AKR1B1), mRNA.
4264.09	0	4533.85	0	2548.28	0	4611.59	0	4454.15	0	3455.94	0	UBE1	Homo sapiens ubiquitin-activating enzyme E1 (A1S9T and BN75 temperature sensitivity complementing) (UBE1), transcript variant 2, mRNA.
4263.21	0	3497.44	0	2894.36	0	3940.64	0	3267.33	0	3501.65	0	BOLA3	Homo sapiens bolA-like 3 (E. coli) (BOLA3), mRNA.
4262.31	0	3889.54	0	3137.74	0	3936.56	0	2998.19	0	2993.91	0	HNRPR	Homo sapiens heterogeneous nuclear ribonucleoprotein R (HNRPR), mRNA.
4260.94	0	3678.88	0	3545.95	0	3781.48	0	3190.05	0	3005.47	0	SFRS6	Homo sapiens splicing factor, arginine/serine-rich 6 (SFRS6), mRNA.
4259.93	0	4200.91	0	3570.41	0	3532.29	0	2986.43	0	3273.95	0	RPL14L	PREDICTED: Homo sapiens ribosomal protein L14-like, transcript variant 3 (RPL14L), misc RNA.
4258.83	0	906.291	0	1932.48	0	338.7	0	3274.18	0	602.855	0	ID1	Homo sapiens inhibitor of DNA binding 1, dominant negative helix-loop-helix protein (ID1), transcript variant 2, mRNA.
4247.51	0	3864.19	0	3240.34	0	4598.96	0	3685.66	0	3532.79	0	PRDX5	Homo sapiens peroxiredoxin 5 (PRDX5), nuclear gene encoding mitochondrial protein, transcript variant 1, mRNA.
4239.44	0	3012.31	0	2905.41	0	3695.96	0	3725.09	0	2668.03	0	YARS	Homo sapiens tyrosyl-tRNA synthetase (YARS), mRNA.
4238.98	0	2096.81	0	2554.61	0	2094.41	0	3414.03	0	1628.77	0	LIMA1	Homo sapiens LIM domain and actin binding 1 (LIMA1), mRNA.
4233.72	0	3942.87	0	3738.84	0	3714.59	0	3262.88	0	3597.53	0	C2orf25	Homo sapiens chromosome 2 open reading frame 25 (C2orf25), mRNA.
4231.75	0	3449.17	0	2987.05	0	3882.69	0	3364.51	0	2881.68	0	PSMB6	Homo sapiens proteasome (prosome, macropain) subunit, beta type, 6 (PSMB6), mRNA.
4229.13	0	3475.26	0	3156.76	0	2885.98	0	3411.64	0	2503.32	0	SMS	Homo sapiens spermine synthase (SMS), mRNA.
4220.95	0	621.802	0	2581.85	0	1104.49	0	4228.14	0	356.686	0	HAK	Homo sapiens heart alpha-kinase (HAK), mRNA.
4219.77	0	2631.36	0	2769.94	0	3413.14	0	4391.49	0	2696.6	0	ATP6AP1	Homo sapiens ATPase, H+ transporting, lysosomal accessory protein 1 (ATP6AP1), mRNA.
4216.77	0	3810.13	0	3093.63	0	3999.61	0	2717.21	0	3171.53	0	LOC650518	PREDICTED: Homo sapiens similar to Proteasome subunit alpha type 6 (Proteasome iota chain) (Macropain iota chain) (Multicatalytic endopeptidase complex iota chain) (LOC650518), mRNA.
4207.79	0	2776.09	0	2876.71	0	3302.91	0	3472.98	0	2660.06	0	SLC35B1	Homo sapiens solute carrier family 35, member B1 (SLC35B1), mRNA.
4207.1	0	4994.59	0	2682.84	0	6365.81	0	3750.97	0	5660.29	0	PSME2	Homo sapiens proteasome (prosome, macropain) activator subunit 2 (PA28 beta) (PSME2), mRNA.
4204.87	0	3825.25	0	3941.62	0	3172.26	0	3968.65	0	3344.64	0	ANAPC13	Homo sapiens anaphase promoting complex subunit 13 (ANAPC13), mRNA.
4204.27	0	3229.43	0	2546.04	0	3760.22	0	3571.56	0	3116.24	0	ACTN4	Homo sapiens actinin, alpha 4 (ACTN4), mRNA.
4204.03	0	3448.86	0	3426.7	0	3547.49	0	3584.26	0	3004.21	0	COPB	Homo sapiens coatomer protein complex, subunit beta (COPB), mRNA.
4201.36	0	3796.71	0	2974.38	0	4084.53	0	2251.57	0	2564.26	0	PTMA	Homo sapiens prothymosin, alpha (gene sequence 28) (PTMA), mRNA.
4198.79	0	3322.19	0	3634.14	0	4447.8	0	4332.55	0	2504.24	0	C19orf10	Homo sapiens chromosome 19 open reading frame 10 (C19orf10), mRNA.
4194.83	0	4276.73	0	3443.43	0	4734.74	0	3519.25	0	3147.25	0	ITGB1BP1	Homo sapiens integrin beta 1 binding protein 1 (ITGB1BP1), transcript variant 1, mRNA.
4194.77	0	3265.95	0	3151.89	0	4601.68	0	3611.19	0	4057.44	0	LOC387882	Homo sapiens hypothetical protein (LOC387882), mRNA.
4186.37	0	3400.26	0	3643.7	0	3670.39	0	3002.51	0	3126.32	0	C12orf57	Homo sapiens chromosome 12 open reading frame 57 (C12orf57), mRNA.
4177.16	0	3970.24	0	3168.38	0	4089.27	0	3727.38	0	2604.68	0	RAI14	Homo sapiens retinoic acid induced 14 (RAI14), mRNA.
4174.41	0	4302.1	0	2687.32	0	3933.13	0	2911.49	0	3155.03	0	SNRPF	Homo sapiens small nuclear ribonucleoprotein polypeptide F (SNRPF), mRNA.
4172.31	0	3586.57	0	2975.23	0	4031.2	0	3395.77	0	3490.25	0	PGK1	Homo sapiens phosphoglycerate kinase 1 (PGK1), mRNA.
4172.3	0	4337.71	0	3589.14	0	4789.75	0	3541.21	0	3195.3	0	C14orf166	Homo sapiens chromosome 14 open reading frame 166 (C14orf166), mRNA.
4171.19	0	3030.99	0	2801.84	0	3170.71	0	3674.79	0	2763.48	0	UROD	Homo sapiens uroporphyrinogen decarboxylase (UROD), mRNA.
4168.68	0	3707.06	0	3060.59	0	3485.88	0	3444.06	0	3644.39	0	MRPL33	Homo sapiens mitochondrial ribosomal protein L33 (MRPL33), nuclear gene encoding mitochondrial protein, transcript variant 1, mRNA.
4164.98	0	2475.05	0	3001.59	0	3259.5	0	4233.5	0	1417.59	0	SLC16A3	Homo sapiens solute carrier family 16 (monocarboxylic acid transporters), member 3 (SLC16A3), mRNA.
4161.78	0	2754.09	0	3851	0	3111.02	0	3589.66	0	2832.85	0	FLJ90166	Homo sapiens hypothetical protein FLJ90166 (FLJ90166), mRNA.
4156.35	0	4789.02	0	3920.12	0	4295.32	0	4063	0	4365.5	0	ACLY	Homo sapiens ATP citrate lyase (ACLY), transcript variant 2, mRNA.
4156.14	0	2339.52	0	3708.88	0	2588.27	0	3097.7	0	1584.2	0	ODC1	Homo sapiens ornithine decarboxylase 1 (ODC1), mRNA.
4151.66	0	176.133	0	3729.12	0	101.073	0.000727802	3449.97	0	51.7668	0.00218341	PTGES	Homo sapiens prostaglandin E synthase (PTGES), mRNA.
4149.66	0	361.08	0	1353.54	0	137.943	0	2116.01	0	64.2629	0.00218341	CRISPLD2	Homo sapiens cysteine-rich secretory protein LCCL domain containing 2 (CRISPLD2), mRNA.
4147.37	0	2758.94	0	3168.22	0	2542.58	0	2766.9	0	1429.22	0	LOC148915	PREDICTED: Homo sapiens similar to Nonhistone chromosomal protein HMG-17 (High-mobility group nucleosome binding domain 2) (LOC148915), mRNA.
4146.94	0	3364.89	0	3798.87	0	3100.35	0	3797.46	0	2734.04	0	RAB7	Homo sapiens RAB7, member RAS oncogene family (RAB7), mRNA.
4143.91	0	3080.89	0	2947.05	0	3812.24	0	3047.09	0	2510.15	0	DDX1	Homo sapiens DEAD (Asp-Glu-Ala-Asp) box polypeptide 1 (DDX1), mRNA.
4129.18	0	3883.57	0	3193.71	0	3668.62	0	3371.54	0	3045.04	0	LOC643430	PREDICTED: Homo sapiens similar to Endoplasmin precursor (94 kDa glucose-regulated protein) (GRP94) (gp96 homolog) (Tumor rejection antigen 1) (LOC643430), mRNA.
4124.86	0	2335.2	0	3243.7	0	3994.72	0	2027.38	0	3730.25	0	C7orf10	Homo sapiens chromosome 7 open reading frame 10 (C7orf10), mRNA.
4124.19	0	3090.54	0	3736.01	0	2803.63	0	3132.28	0	2284.63	0	LOC651894	PREDICTED: Homo sapiens similar to ribosomal protein S12 (LOC651894), mRNA.
4117.71	0	2472.22	0	2661.61	0	1684.62	0	2716.88	0	1203.19	0	CDC25B	Homo sapiens cell division cycle 25B (CDC25B), transcript variant 5, mRNA.
4113	0	4160.52	0	3133.11	0	4404.41	0	3318.99	0	2177.68	0	PGAM4	Homo sapiens phosphoglycerate mutase family 4 (PGAM4), mRNA.
4109.77	0	3139.32	0	3215.77	0	2478.65	0	2830.18	0	2395.26	0	HEBP2	Homo sapiens heme binding protein 2 (HEBP2), mRNA.
4109.25	0	3332.49	0	3231.84	0	3866.54	0	4452.19	0	2728.67	0	FAM62A	Homo sapiens family with sequence similarity 62 (C2 domain containing), member A (FAM62A), mRNA.
4105.71	0	3749.13	0	3544.84	0	3555.41	0	3753.96	0	2968.15	0	METAP2	Homo sapiens methionyl aminopeptidase 2 (METAP2), mRNA.
4105.4	0	3650.02	0	3800.31	0	3940.21	0	3586.11	0	3659.32	0	GNS	Homo sapiens glucosamine (N-acetyl)-6-sulfatase (Sanfilippo disease IIID) (GNS), mRNA.
4099.63	0	2410.48	0	2601.56	0	2769.02	0	4062.21	0	2551.55	0	COMT	Homo sapiens catechol-O-methyltransferase (COMT), transcript variant MB-COMT, mRNA.
4098.99	0	3317.59	0	2571.51	0	3896.89	0	3482.91	0	2930.7	0	PSMC3	Homo sapiens proteasome (prosome, macropain) 26S subunit, ATPase, 3 (PSMC3), mRNA.
4089.3	0	3334.35	0	2906.98	0	2647.74	0	3451.92	0	2106.3	0	TSC22D4	Homo sapiens TSC22 domain family, member 4 (TSC22D4), mRNA.
4082.99	0	3387.16	0	3143.05	0	3585.8	0	2723.09	0	3011.38	0	GLRX5	Homo sapiens glutaredoxin 5 homolog (S. cerevisiae) (GLRX5), mRNA.
4063.22	0	2023.14	0	3752.42	0	2369.76	0	4040.97	0	1189.61	0	SDC4	Homo sapiens syndecan 4 (amphiglycan, ryudocan) (SDC4), mRNA.
4060.45	0	3652.23	0	3624.76	0	3759.92	0	3921.12	0	3421.5	0	TUSC3	Homo sapiens tumor suppressor candidate 3 (TUSC3), transcript variant 1, mRNA.
4058.68	0	3413.06	0	2938.66	0	4770.98	0	4470.49	0	3551.93	0	ITGA5	Homo sapiens integrin, alpha 5 (fibronectin receptor, alpha polypeptide) (ITGA5), mRNA.
4050.47	0	3902.44	0	3506.58	0	4214.61	0	3318.66	0	3717.48	0	DC2	Homo sapiens DC2 protein (DC2), mRNA.
4048	0	3096.25	0	2915.05	0	3284	0	2791.34	0	2737.59	0	NIF3L1BP1	Homo sapiens Ngg1 interacting factor 3 like 1 binding protein 1 (NIF3L1BP1), mRNA.
4045.74	0	3268.78	0	2973.96	0	3714.88	0	2914.95	0	3108.61	0	NDUFS4	Homo sapiens NADH dehydrogenase (ubiquinone) Fe-S protein 4, 18kDa (NADH-coenzyme Q reductase) (NDUFS4), mRNA.
4033.59	0	3492.67	0	2590.71	0	3044.12	0	3280.88	0	2211.92	0	ACO1	Homo sapiens aconitase 1, soluble (ACO1), mRNA.
4028.87	0	2357.28	0	3644.36	0	2940.32	0	3551.32	0	2381	0	PGM1	Homo sapiens phosphoglucomutase 1 (PGM1), mRNA.
4026.03	0	2891.11	0	3054.77	0	2917.42	0	3037.68	0	2216.87	0	TXLNA	Homo sapiens taxilin alpha (TXLNA), mRNA.
4015.38	0	3226.54	0	3193.09	0	3095.72	0	3463.43	0	2799.55	0	C1orf43	Homo sapiens chromosome 1 open reading frame 43 (C1orf43), transcript variant 1, mRNA.
4008.31	0	1665.32	0	3718.97	0	2138.15	0	3259.88	0	1034.87	0	CXXC5	Homo sapiens CXXC finger 5 (CXXC5), mRNA.
4005.36	0	3186.4	0	2437.35	0	3590.14	0	2835.14	0	2408.88	0	STOML2	Homo sapiens stomatin (EPB72)-like 2 (STOML2), mRNA.
4005.08	0	4193.48	0	3694.2	0	3775.25	0	2492.79	0	2199.31	0	PPP1CC	Homo sapiens protein phosphatase 1, catalytic subunit, gamma isoform (PPP1CC), mRNA.
4004.15	0	2840.39	0	3045.15	0	2624.67	0	2868.08	0	2213.11	0	ZNHIT3	Homo sapiens zinc finger, HIT type 3 (ZNHIT3), transcript variant 2, mRNA.
4001.65	0	4043.45	0	3500.2	0	3808.59	0	3408.3	0	3817.03	0	ACTR2	Homo sapiens ARP2 actin-related protein 2 homolog (yeast) (ACTR2), transcript variant 1, mRNA.
3993.17	0	2526.3	0	2753.45	0	2805.61	0	3482.6	0	1862.47	0	EPRS	Homo sapiens glutamyl-prolyl-tRNA synthetase (EPRS), mRNA.
3991.42	0	3234.39	0	3242.53	0	3046.83	0	2974.23	0	2363.24	0	LOC642115	PREDICTED: Homo sapiens similar to ribosomal protein S8 (LOC642115), mRNA.
3984.09	0	3837.75	0	2930.76	0	4002.97	0	3104.6	0	3054.72	0	LOC127295	PREDICTED: Homo sapiens similar to ribosomal protein L36 (LOC127295), mRNA.
3976.73	0	3217.72	0	3094.79	0	3291.37	0	3989.22	0	2854.91	0	MGC71993	Homo sapiens similar to DNA segment, Chr 11, Brigham & Womens Genetics 0434 expressed (MGC71993), mRNA.
3975.56	0	3157.62	0	2834.32	0	3931.77	0	3313.84	0	2643.89	0	ADRM1	Homo sapiens adhesion regulating molecule 1 (ADRM1), transcript variant 1, mRNA.
3968.97	0	3663.24	0	3351.38	0	3741.45	0	2944.78	0	2862.34	0	PRKCDBP	Homo sapiens protein kinase C, delta binding protein (PRKCDBP), mRNA.
3964.92	0	3646.66	0	2342.75	0	3451.13	0	2509.13	0	3268.03	0	MLC1SA	Homo sapiens myosin light chain 1 slow a (MLC1SA), mRNA.
3948.48	0	3557.83	0	2788.55	0	3743.82	0	2933.72	0	2191.12	0	MCM7	Homo sapiens MCM7 minichromosome maintenance deficient 7 (S. cerevisiae) (MCM7), transcript variant 2, mRNA.
3944.97	0	5729.9	0	4199.43	0	5512.61	0	2629.2	0	5879.74	0	DPYSL3	Homo sapiens dihydropyrimidinase-like 3 (DPYSL3), mRNA.
3944.64	0	3780.09	0	3601.51	0	5380.69	0	3291.36	0	3634.01	0	TUBB6	PREDICTED: Homo sapiens tubulin, beta 6 (TUBB6), mRNA.
3936.09	0	3450.1	0	2374.99	0	3669.8	0	2742.34	0	2744.8	0	PSMD4	Homo sapiens proteasome (prosome, macropain) 26S subunit, non-ATPase, 4 (PSMD4), transcript variant 1, mRNA.
3928.77	0	363.187	0	3870.31	0	157.287	0	4280.49	0	127.183	0	PPAP2B	Homo sapiens phosphatidic acid phosphatase type 2B (PPAP2B), transcript variant 1, mRNA.
3928.05	0	3383.67	0	2490.9	0	3557.56	0	3538.67	0	3424.49	0	ALDOA	Homo sapiens aldolase A, fructose-bisphosphate (ALDOA), transcript variant 2, mRNA.
3924.29	0	3701.58	0	3242.41	0	3610.22	0	2807.57	0	3664.05	0	hfl-B5	Homo sapiens dendritic cell protein (hfl-B5), mRNA.
3919.08	0	5394.44	0	3191.68	0	3734.57	0	4381.18	0	4599.05	0	LOC643031	PREDICTED: Homo sapiens similar to NADH dehydrogenase subunit 5 (LOC643031), mRNA.
3916.82	0	4078.88	0	4187.15	0	3877.86	0	2903.67	0	2489.16	0	LOC284230	PREDICTED: Homo sapiens similar to large subunit ribosomal protein L36a (LOC284230), mRNA.
3914.97	0	1100.74	0	1387.79	0	1271.92	0	2727.38	0	818.105	0	SQSTM1	Homo sapiens sequestosome 1 (SQSTM1), mRNA.
3914.36	0	3615.8	0	2919.83	0	3497.87	0	3010.53	0	2888.93	0	XRCC5	Homo sapiens X-ray repair complementing defective repair in Chinese hamster cells 5 (double-strand-break rejoining; Ku autoantigen, 80kDa) (XRCC5), mRNA.
3913.62	0	3991.1	0	3080.44	0	3498.7	0	2790.86	0	3614.18	0	ESD	Homo sapiens esterase D/formylglutathione hydrolase (ESD), mRNA.
3912.59	0	3852.24	0	2556.77	0	4256.16	0	3073.27	0	3010.59	0	C1QBP	Homo sapiens complement component 1, q subcomponent binding protein (C1QBP), nuclear gene encoding mitochondrial protein, mRNA.
3906.85	0	2998.76	0	2683.24	0	3325.16	0	3087.66	0	2657.4	0	NIFIE14	Homo sapiens seven transmembrane domain protein (NIFIE14), mRNA.
3897.26	0	3093.89	0	3427.37	0	2769.24	0	3035.21	0	2429.15	0	TNFSF5IP1	Homo sapiens tumor necrosis factor superfamily, member 5-induced protein 1 (TNFSF5IP1), mRNA.
3891.86	0	1961.99	0	2387.92	0	3428.31	0	3429.65	0	2533.44	0	MYL9	Homo sapiens myosin, light polypeptide 9, regulatory (MYL9), transcript variant 1, mRNA.
3888.93	0	3281.74	0	2793.84	0	3474.78	0	3205.53	0	2388.97	0	SNRPD2	Homo sapiens small nuclear ribonucleoprotein D2 polypeptide 16.5kDa (SNRPD2), transcript variant 1, mRNA.
3886.54	0	6125.31	0	3245.87	0	4866.43	0	3044.38	0	3872.86	0	C7orf30	Homo sapiens chromosome 7 open reading frame 30 (C7orf30), mRNA.
3883.8	0	3864.23	0	2987.02	0	3428.04	0	2510.03	0	3557.59	0	GTF3A	Homo sapiens general transcription factor IIIA (GTF3A), mRNA.
3873.48	0	2713.05	0	2083.78	0	2896.31	0	2787.18	0	2149.71	0	MRPS24	Homo sapiens mitochondrial ribosomal protein S24 (MRPS24), nuclear gene encoding mitochondrial protein, mRNA.
3869.92	0	3541.76	0	3050.38	0	3625.3	0	3406.88	0	3492.53	0	ATP1B3	PREDICTED: Homo sapiens ATPase, Na+/K+ transporting, beta 3 polypeptide, transcript variant 3 (ATP1B3), mRNA.
3868.78	0	3332.01	0	2960.78	0	3317.58	0	2826.64	0	2933.42	0	ERH	Homo sapiens enhancer of rudimentary homolog (Drosophila) (ERH), mRNA.
3853.63	0	1897.98	0	2735.18	0	1503.52	0	3201.39	0	658.091	0	LARP6	Homo sapiens La ribonucleoprotein domain family, member 6 (LARP6), transcript variant 2, mRNA.
3852.5	0	3119.55	0	2678.76	0	3627.09	0	2768.19	0	2672.77	0	MRPL21	Homo sapiens mitochondrial ribosomal protein L21 (MRPL21), nuclear gene encoding mitochondrial protein, transcript variant 3, mRNA.
3850.99	0	2963.5	0	2584.9	0	2860.32	0	3634.98	0	2353.35	0	AP2M1	Homo sapiens adaptor-related protein complex 2, mu 1 subunit (AP2M1), transcript variant 1, mRNA.
3847.69	0	3278.89	0	4191.59	0	3565.02	0	2840.08	0	1932.44	0	COL3A1	Homo sapiens collagen, type III, alpha 1 (Ehlers-Danlos syndrome type IV, autosomal dominant) (COL3A1), mRNA.
3832.22	0	3250.69	0	2235.22	0	3071.68	0	3105.8	0	2892.01	0	PSMB2	Homo sapiens proteasome (prosome, macropain) subunit, beta type, 2 (PSMB2), mRNA.
3831.35	0	3774.77	0	3222.76	0	3393.55	0	3864.34	0	3116.78	0	DYNC1LI2	Homo sapiens dynein, cytoplasmic 1, light intermediate chain 2 (DYNC1LI2), mRNA.
3829.38	0	5485.31	0	3232.17	0	4862.44	0	3133.74	0	4878.49	0	CYB5-M	Homo sapiens outer mitochondrial membrane cytochrome b5 (CYB5-M), mRNA.
3828.71	0	3846.34	0	3339.51	0	3530.39	0	3245.03	0	2933.41	0	DECR1	Homo sapiens 2,4-dienoyl CoA reductase 1, mitochondrial (DECR1), nuclear gene encoding mitochondrial protein, mRNA.
3826.89	0	3155.12	0	3543.39	0	4048.91	0	2806.04	0	3782.61	0	SELS	Homo sapiens selenoprotein S (SELS), transcript variant 2, mRNA.
3825.63	0	472.345	0	2763.28	0	160.232	0	2219.21	0	134.411	0	PRRX2	Homo sapiens paired related homeobox 2 (PRRX2), mRNA.
3820.59	0	3800.36	0	3365.76	0	4038.33	0	3132.19	0	3405.41	0	NAT5	Homo sapiens N-acetyltransferase 5 (ARD1 homolog, S. cerevisiae) (NAT5), transcript variant 3, mRNA.
3819.74	0	1712.82	0	3086.14	0	1598.04	0	3353.14	0	874.923	0	FRMD6	Homo sapiens FERM domain containing 6 (FRMD6), mRNA.
3819.68	0	2357.9	0	3348.84	0	2952.75	0	3512.16	0	2135.08	0	EHD1	Homo sapiens EH-domain containing 1 (EHD1), mRNA.
3816.41	0	2744.4	0	2908.88	0	3271.72	0	3456.02	0	2345.66	0	EDF1	Homo sapiens endothelial differentiation-related factor 1 (EDF1), transcript variant alpha, mRNA.
3809.5	0	2612.21	0	2804.56	0	3319.56	0	3318.59	0	2422.57	0	YIF1A	Homo sapiens Yip1 interacting factor homolog A (S. cerevisiae) (YIF1A), mRNA.
3803.84	0	5439.41	0	2816.24	0	3895.6	0	3043.91	0	4628.23	0	LOC642489	PREDICTED: Homo sapiens similar to FK506-binding protein 1A (LOC642489), mRNA.
3803.66	0	3032.17	0	3545.69	0	4059.78	0	4053.23	0	3101.42	0	PLOD1	Homo sapiens procollagen-lysine 1, 2-oxoglutarate 5-dioxygenase 1 (PLOD1), mRNA.
3800.07	0	5067.23	0	2403.65	0	5430.44	0	3102.84	0	5224.4	0	LOC643319	PREDICTED: Homo sapiens similar to Transgelin-2 (LOC643319), mRNA.
3799.54	0	982.753	0	3507.74	0	1158.85	0	2833.21	0	884.264	0	ASNS	Homo sapiens asparagine synthetase (ASNS), transcript variant 1, mRNA.
3799.32	0	3577.41	0	2508.48	0	3346.7	0	3390.26	0	3145.4	0	CKAP1	Homo sapiens cytoskeleton associated protein 1 (CKAP1), mRNA.
3798.26	0	2961.28	0	2828.34	0	3613.43	0	3098.78	0	2682.7	0	GTF2A2	Homo sapiens general transcription factor IIA, 2 (12kD subunit) (GTF2A2), mRNA.
3794.43	0	2486.07	0	2458.49	0	3127.58	0	3519.99	0	2273.23	0	ATP6V1E1	Homo sapiens ATPase, H+ transporting, lysosomal 31kDa, V1 subunit E isoform 1 (ATP6V1E1), mRNA.
3792.11	0	3583.87	0	5551.95	0	3249.04	0	2912.79	0	2026.54	0	ITM2B	Homo sapiens integral membrane protein 2B (ITM2B), mRNA.
3778.71	0	3253.81	0	3052.14	0	2992.19	0	3501.99	0	2526.27	0	PDCD6	Homo sapiens programmed cell death 6 (PDCD6), mRNA.
3774.25	0	3608.77	0	3194.79	0	3648.02	0	3163.88	0	3163.46	0	STK24	Homo sapiens serine/threonine kinase 24 (STE20 homolog, yeast) (STK24), transcript variant 2, mRNA.
3768.27	0	3363.61	0	2816.96	0	3633.04	0	3813.66	0	3062.7	0	CTTN	Homo sapiens cortactin (CTTN), transcript variant 2, mRNA.
3764.66	0	3147.32	0	2600.27	0	3545.8	0	3325.35	0	3045.88	0	KIAA0152	Homo sapiens KIAA0152 (KIAA0152), mRNA.
3763.81	0	3483.54	0	3472.29	0	3413.36	0	3564.28	0	3141.04	0	ZA20D2	Homo sapiens zinc finger, A20 domain containing 2 (ZA20D2), mRNA.
3762.47	0	3291.4	0	2886.34	0	3588.83	0	2389.28	0	2434.13	0	UXT	Homo sapiens ubiquitously-expressed transcript (UXT), transcript variant 2, mRNA.
3755.01	0	2889.99	0	2684.42	0	2939.53	0	2823.89	0	2648.32	0	PDHB	Homo sapiens pyruvate dehydrogenase (lipoamide) beta (PDHB), mRNA.
3741.52	0	4088.61	0	3746.01	0	4228.29	0	2885.46	0	3012.26	0	MAPRE1	Homo sapiens microtubule-associated protein, RP/EB family, member 1 (MAPRE1), mRNA.
3738.79	0	2466.94	0	3451.35	0	2747.7	0	3994.92	0	2710.29	0	ATP6V0E	Homo sapiens ATPase, H+ transporting, lysosomal 9kDa, V0 subunit e (ATP6V0E), mRNA.
3737.73	0	4093.32	0	2665.63	0	3696.76	0	3306.41	0	3487.01	0	NGFRAP1	Homo sapiens nerve growth factor receptor (TNFRSF16) associated protein 1 (NGFRAP1), transcript variant 3, mRNA.
3717.54	0	1226.51	0	2543	0	814.565	0	3117.08	0	479.567	0	STOM	Homo sapiens stomatin (STOM), transcript variant 1, mRNA.
3713.15	0	3616.02	0	3616.55	0	3983.23	0	3154.53	0	2504.9	0	RRM1	Homo sapiens ribonucleotide reductase M1 polypeptide (RRM1), mRNA.
3705.26	0	2817.13	0	2791.11	0	3474.31	0	3042.96	0	2897.68	0	LOC339123	Homo sapiens hypothetical LOC339123 (LOC339123), mRNA.
3687.95	0	3003.09	0	2754.25	0	3147.83	0	2759.74	0	2329.58	0	AKR7A2	Homo sapiens aldo-keto reductase family 7, member A2 (aflatoxin aldehyde reductase) (AKR7A2), mRNA.
3686.51	0	3288.36	0	2251.63	0	3043.14	0	2677.86	0	2658.14	0	NDUFB7	Homo sapiens NADH dehydrogenase (ubiquinone) 1 beta subcomplex, 7, 18kDa (NDUFB7), nuclear gene encoding mitochondrial protein, mRNA.
3683.21	0	2776.07	0	2210.86	0	3069.61	0	2546.19	0	2525.88	0	C6orf125	Homo sapiens chromosome 6 open reading frame 125 (C6orf125), mRNA.
3677.06	0	3511.17	0	3148.99	0	4281.76	0	3119.26	0	2920.76	0	TMED2	Homo sapiens transmembrane emp24 domain trafficking protein 2 (TMED2), mRNA.
3676.82	0	3674.75	0	2643.31	0	3640.75	0	2698.84	0	3284.34	0	DYNLT1	Homo sapiens dynein, light chain, Tctex-type 1 (DYNLT1), mRNA.
3663.98	0	2921.04	0	2190	0	3895.88	0	2839.37	0	2612.33	0	SIAHBP1	Homo sapiens fuse-binding protein-interacting repressor (SIAHBP1), transcript variant 2, mRNA.
3661.75	0	1814.55	0	2002.58	0	1330.67	0	1671.55	0	817.871	0	H3F3B	Homo sapiens H3 histone, family 3B (H3.3B) (H3F3B), mRNA.
3654.59	0	2196.54	0	3740.16	0	1374.36	0	3540.18	0	1265.35	0	EDG2	Homo sapiens endothelial differentiation, lysophosphatidic acid G-protein-coupled receptor, 2 (EDG2), transcript variant 1, mRNA.
3651.99	0	6451.35	0	3284.55	0	5451.03	0	3872.85	0	3206.19	0	SCARA3	Homo sapiens scavenger receptor class A, member 3 (SCARA3), transcript variant 1, mRNA.
3643.27	0	1383.72	0	2684.24	0	1632.71	0	3012.23	0	944.726	0	DAB2	Homo sapiens disabled homolog 2, mitogen-responsive phosphoprotein (Drosophila) (DAB2), mRNA.
3640.98	0	3244.71	0	3787.14	0	3334.54	0	2922.91	0	2460.35	0	LOC643870	PREDICTED: Homo sapiens similar to Translationally-controlled tumor protein (TCTP) (p23) (Histamine-releasing factor) (HRF) (Fortilin) (LOC643870), mRNA.
3635.64	0	3097.47	0	3076.42	0	3431.99	0	3385.45	0	3059.33	0	LARP1	Homo sapiens La ribonucleoprotein domain family, member 1 (LARP1), transcript variant 2, mRNA.
3634.36	0	2816.02	0	2404.48	0	2852.14	0	3346.64	0	2839.54	0	DYNLRB1	Homo sapiens dynein, light chain, roadblock-type 1 (DYNLRB1), mRNA.
3629.66	0	3146.81	0	1975.63	0	3733.55	0	2240.07	0	2611.18	0	SNRPB	Homo sapiens small nuclear ribonucleoprotein polypeptides B and B1 (SNRPB), transcript variant 2, mRNA.
3626.16	0	4347.72	0	2649.36	0	5805.91	0	2684.59	0	5254.77	0	MRPL15	Homo sapiens mitochondrial ribosomal protein L15 (MRPL15), nuclear gene encoding mitochondrial protein, mRNA.
3625.95	0	3933.54	0	3656.41	0	3674.68	0	3299.67	0	3480.94	0	PRKAR1A	Homo sapiens protein kinase, cAMP-dependent, regulatory, type I, alpha (tissue specific extinguisher 1) (PRKAR1A), transcript variant 1, mRNA.
3624.24	0	3909.86	0	2947.16	0	3980.49	0	2654.94	0	3477.91	0	GLO1	Homo sapiens glyoxalase I (GLO1), mRNA.
3619.62	0	2902.06	0	2542.24	0	2867.04	0	2713.83	0	1492.68	0	NDUFB10	Homo sapiens NADH dehydrogenase (ubiquinone) 1 beta subcomplex, 10, 22kDa (NDUFB10), mRNA.
3617.57	0	3007.96	0	2844.05	0	3350.42	0	2807.49	0	2831	0	FAM98A	Homo sapiens family with sequence similarity 98, member A (FAM98A), mRNA.
3614.9	0	3449.73	0	3209.01	0	3341.47	0	2482.16	0	2232.72	0	CNIH4	Homo sapiens cornichon homolog 4 (Drosophila) (CNIH4), mRNA.
3610.32	0	2502.61	0	2736.49	0	2573.78	0	2702.06	0	2210.09	0	ARL2	Homo sapiens ADP-ribosylation factor-like 2 (ARL2), mRNA.
3608.77	0	3205.15	0	2526.19	0	3315.73	0	2697.66	0	2600.54	0	SDHB	Homo sapiens succinate dehydrogenase complex, subunit B, iron sulfur (Ip) (SDHB), mRNA.
3608.27	0	2695.02	0	2742.56	0	2725.1	0	3138.92	0	2339.39	0	PTD008	Homo sapiens PTD008 protein (PTD008), mRNA.
3603.07	0	3097.26	0	2814.39	0	2414.78	0	2554.19	0	2118.18	0	EIF4B	Homo sapiens eukaryotic translation initiation factor 4B (EIF4B), mRNA.
3589.39	0	4123.83	0	2781.37	0	3819.28	0	3051.3	0	3345.89	0	HSPD1	Homo sapiens heat shock 60kDa protein 1 (chaperonin) (HSPD1), nuclear gene encoding mitochondrial protein, transcript variant 1, mRNA.
3586.61	0	3003.31	0	4054.06	0	2954.38	0	4623.45	0	2028.59	0	HIST1H2BK	Homo sapiens histone 1, H2bk (HIST1H2BK), mRNA.
3581.07	0	668.673	0	3335.28	0	1186.3	0	3863.18	0	614.98	0	LOX	Homo sapiens lysyl oxidase (LOX), mRNA.
3579.41	0	2797.07	0	3367.36	0	3165.51	0	4583.38	0	2638.28	0	P4HA2	Homo sapiens procollagen-proline, 2-oxoglutarate 4-dioxygenase (proline 4-hydroxylase), alpha polypeptide II (P4HA2), transcript variant 3, mRNA.
3571.26	0	2952.04	0	2319.51	0	2996.59	0	3116.01	0	2510.13	0	FLOT2	Homo sapiens flotillin 2 (FLOT2), mRNA.
3570.1	0	3827.64	0	2499.09	0	3929.4	0	3056.88	0	3781.34	0	TETRAN	Homo sapiens tetracycline transporter-like protein (TETRAN), mRNA.
3567.55	0	3032.51	0	2605.43	0	2539.24	0	2987.8	0	2694.44	0	TAF15	Homo sapiens TAF15 RNA polymerase II, TATA box binding protein (TBP)-associated factor, 68kDa (TAF15), transcript variant 2, mRNA.
3565.62	0	3939.61	0	2637.87	0	3584.86	0	3032.76	0	3332.46	0	NDUFA3	Homo sapiens NADH dehydrogenase (ubiquinone) 1 alpha subcomplex, 3, 9kDa (NDUFA3), mRNA.
3553.78	0	2722.03	0	2278.01	0	2659.67	0	2854.54	0	1998.9	0	NRD1	Homo sapiens nardilysin (N-arginine dibasic convertase) (NRD1), mRNA.
3553	0	2646.08	0	2106.9	0	2316.74	0	3688.38	0	2091.32	0	PFKP	Homo sapiens phosphofructokinase, platelet (PFKP), mRNA.
3544.83	0	2859.75	0	3193.91	0	2341.96	0	2473.11	0	2150.84	0	CAMLG	Homo sapiens calcium modulating ligand (CAMLG), mRNA.
3540.71	0	2893.2	0	2870.21	0	2590.68	0	3202.78	0	2237.17	0	ANAPC11	Homo sapiens APC11 anaphase promoting complex subunit 11 homolog (yeast) (ANAPC11), transcript variant 5, mRNA.
3539.34	0	2190.85	0	2456.76	0	2275.85	0	2975.77	0	1641.9	0	JTV1	Homo sapiens JTV1 gene (JTV1), mRNA.
3531.59	0	3970.09	0	2617.26	0	4893.14	0	2870.07	0	4139.14	0	HPCAL1	Homo sapiens hippocalcin-like 1 (HPCAL1), transcript variant 1, mRNA.
3528.7	0	2582.18	0	3546.59	0	3245.62	0	3809.97	0	3108.25	0	LRP10	Homo sapiens low density lipoprotein receptor-related protein 10 (LRP10), mRNA.
3520.63	0	3499.65	0	2061.91	0	3272.29	0	2474.8	0	2029.55	0	LSM7	Homo sapiens LSM7 homolog, U6 small nuclear RNA associated (S. cerevisiae) (LSM7), mRNA.
3519.5	0	2892.69	0	2944.58	0	3689.65	0	3595.67	0	2624.74	0	TAX1BP3	Homo sapiens Tax1 (human T-cell leukemia virus type I) binding protein 3 (TAX1BP3), mRNA.
3515.49	0	2886.45	0	2612.52	0	3087.77	0	3646.65	0	2202.16	0	ANKRD30B	Homo sapiens ankyrin repeat domain 30B (ANKRD30B), mRNA.
3510.78	0	3268.94	0	3210.19	0	3019.81	0	2519.62	0	2457.65	0	PSMA1	Homo sapiens proteasome (prosome, macropain) subunit, alpha type, 1 (PSMA1), transcript variant 1, mRNA.
3508.9	0	2564.2	0	2046.44	0	3171.7	0	2515.28	0	2491.27	0	DBNL	Homo sapiens drebrin-like (DBNL), transcript variant 1, mRNA.
3506.95	0	3355.3	0	2103.68	0	4043.28	0	2389.63	0	2445.95	0	DDX39	Homo sapiens DEAD (Asp-Glu-Ala-Asp) box polypeptide 39 (DDX39), transcript variant 1, mRNA.
3503.17	0	2627.02	0	2120.29	0	3116.65	0	3026.09	0	2479.97	0	ECHS1	Homo sapiens enoyl Coenzyme A hydratase, short chain, 1, mitochondrial (ECHS1), nuclear gene encoding mitochondrial protein, mRNA.
3500.91	0	2092.92	0	3789.07	0	1504.88	0	3841.83	0	1170.29	0	ADD3	Homo sapiens adducin 3 (gamma) (ADD3), transcript variant 1, mRNA.
3493.08	0	2936.95	0	2116.68	0	2662.72	0	2280.58	0	2042.34	0	LAPTM4B	Homo sapiens lysosomal associated protein transmembrane 4 beta (LAPTM4B), mRNA.
3491.31	0	3343.58	0	2744.91	0	3298.13	0	3371.46	0	2496.67	0	HGS	Homo sapiens hepatocyte growth factor-regulated tyrosine kinase substrate (HGS), mRNA.
3490.24	0	3298.45	0	3666.31	0	2785.63	0	3042.22	0	2376.16	0	ARL6IP5	Homo sapiens ADP-ribosylation-like factor 6 interacting protein 5 (ARL6IP5), mRNA.
3488.73	0	3114.53	0	2136.15	0	3474.09	0	2266.61	0	2581.62	0	SNRPB	Homo sapiens small nuclear ribonucleoprotein polypeptides B and B1 (SNRPB), transcript variant 2, mRNA.
3486.55	0	3611.16	0	4134.64	0	3531.55	0	2968.05	0	2883.38	0	ATP6AP2	Homo sapiens ATPase, H+ transporting, lysosomal accessory protein 2 (ATP6AP2), mRNA.
3484.2	0	2801.22	0	2963.95	0	2655.31	0	3626.88	0	2304.69	0	ERGIC1	Homo sapiens endoplasmic reticulum-golgi intermediate compartment (ERGIC) 1 (ERGIC1), transcript variant 1, mRNA.
3483.74	0	2267.68	0	2986.65	0	2245.54	0	3153.64	0	1678.28	0	EFHD2	Homo sapiens EF-hand domain family, member D2 (EFHD2), mRNA.
3481.82	0	3029.71	0	3289.9	0	3147.48	0	3671.89	0	2571.27	0	FEZ2	Homo sapiens fasciculation and elongation protein zeta 2 (zygin II) (FEZ2), mRNA.
3480.72	0	995.843	0	1418.98	0	856.174	0	2282.88	0	605.111	0	CYR61	Homo sapiens cysteine-rich, angiogenic inducer, 61 (CYR61), mRNA.
3479.79	0	2691.14	0	2790.08	0	3089.32	0	2933.67	0	2503.45	0	TFG	Homo sapiens TRK-fused gene (TFG), transcript variant 1, mRNA.
3460.92	0	2304.45	0	2402.67	0	2156.11	0	3041.69	0	1900.09	0	LOC374395	Homo sapiens similar to RIKEN cDNA 1810059G22 (LOC374395), mRNA.
3457.45	0	2749.14	0	2739.67	0	3025.26	0	2775.77	0	2501.19	0	GPSM1	PREDICTED: Homo sapiens G-protein signalling modulator 1 (AGS3-like, C. elegans) (GPSM1), mRNA.
3454.58	0	2884.04	0	2390.16	0	2902.1	0	2322.97	0	2615.66	0	UQCRFS1	Homo sapiens ubiquinol-cytochrome c reductase, Rieske iron-sulfur polypeptide 1 (UQCRFS1), mRNA.
3453.35	0	2942.86	0	2976.96	0	2365.44	0	2959.32	0	2152.87	0	PRDX3	Homo sapiens peroxiredoxin 3 (PRDX3), nuclear gene encoding mitochondrial protein, transcript variant 2, mRNA.
3452.03	0	2742.21	0	2377.82	0	3121.61	0	3545.16	0	1565.33	0	LOC653086	PREDICTED: Homo sapiens similar to RAN-binding protein 2-like 1 isoform 2, transcript variant 10 (LOC653086), mRNA.
3450.65	0	2278.24	0	3426.24	0	3368.52	0	3016.49	0	2607.29	0	NDEL1	Homo sapiens nudE nuclear distribution gene E homolog like 1 (A. nidulans) (NDEL1), transcript variant 2, mRNA.
3446.89	0	2303.41	0	2969.16	0	2787.54	0	2960.92	0	1170.98	0	2007-09-11	Homo sapiens septin 11 (SEPT11), mRNA.
3444.8	0	7043.32	0	4271.99	0	6879.83	0	4385.23	0	5519.28	0	DCBLD2	Homo sapiens discoidin, CUB and LCCL domain containing 2 (DCBLD2), mRNA.
3440.28	0	3555.7	0	3204.12	0	3620.98	0	2970.8	0	2621.32	0	GLUD1	Homo sapiens glutamate dehydrogenase 1 (GLUD1), mRNA.
3433.94	0	2824.01	0	2523.24	0	2871.32	0	2367.02	0	2798.61	0	C19orf37	Homo sapiens chromosome 19 open reading frame 37 (C19orf37), mRNA.
3432.83	0	2401.78	0	2704.99	0	2924.74	0	2916.29	0	2564.48	0	TMEM4	Homo sapiens transmembrane protein 4 (TMEM4), mRNA.
3430.55	0	2172.14	0	2703.87	0	2992.7	0	3346.97	0	2474.69	0	STAT1	Homo sapiens signal transducer and activator of transcription 1, 91kDa (STAT1), transcript variant alpha, mRNA.
3423.73	0	2069.97	0	2888.55	0	2198.95	0	3180.62	0	1594.4	0	MGAT1	Homo sapiens mannosyl (alpha-1,3-)-glycoprotein beta-1,2-N-acetylglucosaminyltransferase (MGAT1), mRNA.
3422.45	0	2674.77	0	3064.99	0	2130.73	0	2651.62	0	2226.88	0	GTF2H5	Homo sapiens general transcription factor IIH, polypeptide 5 (GTF2H5), mRNA.
3419.8	0	3055.84	0	3111.06	0	2821.07	0	2738.59	0	1876.36	0	C19orf2	Homo sapiens chromosome 19 open reading frame 2 (C19orf2), transcript variant 2, mRNA.
3418.02	0	3438.66	0	2420.09	0	3623.54	0	2465.49	0	2500.53	0	PAICS	Homo sapiens phosphoribosylaminoimidazole carboxylase, phosphoribosylaminoimidazole succinocarboxamide synthetase (PAICS), mRNA.
3409.37	0	3122.92	0	2089.96	0	3639.91	0	2537.71	0	2886.98	0	MDH2	Homo sapiens malate dehydrogenase 2, NAD (mitochondrial) (MDH2), mRNA.
3408.26	0	2321.49	0	3076.75	0	2375.81	0	2851.04	0	1694.08	0	RAFTLIN	Homo sapiens raft-linking protein (RAFTLIN), mRNA.
3402.2	0	2518.14	0	2467.86	0	2545.82	0	2782.59	0	1851.01	0	PMM1	Homo sapiens phosphomannomutase 1 (PMM1), mRNA.
3397.64	0	1823.57	0	2698.83	0	1580.15	0	2460.02	0	1110.93	0	SART2	Homo sapiens squamous cell carcinoma antigen recognized by T cells 2 (SART2), mRNA.
3392.55	0	2851.97	0	2396.45	0	3103.36	0	2702.39	0	2550.02	0	ZDHHC16	Homo sapiens zinc finger, DHHC-type containing 16 (ZDHHC16), transcript variant 3, mRNA.
3392.53	0	4110.98	0	2469.19	0	3665.29	0	2055.39	0	3164.7	0	HNRPH1	Homo sapiens heterogeneous nuclear ribonucleoprotein H1 (H) (HNRPH1), mRNA.
3391.43	0	3039.59	0	2661.01	0	3368.56	0	2754.26	0	2886.16	0	SSR2	PREDICTED: Homo sapiens signal sequence receptor, beta (translocon-associated protein beta), transcript variant 3 (SSR2), mRNA.
3389.27	0	3032.63	0	3208.73	0	3370.86	0	2882.37	0	2441.94	0	SSR1	Homo sapiens signal sequence receptor, alpha (translocon-associated protein alpha) (SSR1), mRNA.
3389.08	0	3857.28	0	2255.97	0	3057.49	0	2868.34	0	2486.82	0	BTBD2	Homo sapiens BTB (POZ) domain containing 2 (BTBD2), mRNA.
3387.02	0	2965.17	0	2493.07	0	3172.39	0	2674.74	0	2471.62	0	C6orf49	Homo sapiens chromosome 6 open reading frame 49 (C6orf49), mRNA.
3381.01	0	2769.45	0	2357.64	0	2713.74	0	2111.78	0	2023.37	0	POLR1D	Homo sapiens polymerase (RNA) I polypeptide D, 16kDa (POLR1D), mRNA.
3372.35	0	3081.57	0	2366.47	0	3753.89	0	2498.02	0	2925.12	0	UBE2I	Homo sapiens ubiquitin-conjugating enzyme E2I (UBC9 homolog, yeast) (UBE2I), transcript variant 1, mRNA.
3372.21	0	2832.36	0	2443.25	0	2780.89	0	2434.16	0	2527.52	0	UBL5	Homo sapiens ubiquitin-like 5 (UBL5), mRNA.
3370.88	0	2715.44	0	1969.44	0	3438.68	0	2798.68	0	3056.26	0	ILK	Homo sapiens integrin-linked kinase (ILK), transcript variant 1, mRNA.
3366.78	0	2562.85	0	2727.58	0	2486.31	0	2676.72	0	2340.86	0	XPNPEP1	Homo sapiens X-prolyl aminopeptidase (aminopeptidase P) 1, soluble (XPNPEP1), mRNA.
3366.61	0	3400.54	0	1773.82	0	3483.49	0	2156.83	0	3077.31	0	COMMD7	Homo sapiens COMM domain containing 7 (COMMD7), mRNA.
3365.3	0	2507.03	0	2812.08	0	2665.94	0	2872.76	0	1356.24	0	IFP38	Homo sapiens IFP38 (IFP38), mRNA.
3363.92	0	2976.22	0	3321.74	0	2207.17	0	3189.93	0	1579.83	0	ARHGAP21	Homo sapiens Rho GTPase activating protein 21 (ARHGAP21), mRNA.
3363.62	0	3362.96	0	2416.13	0	3483.67	0	2814.12	0	2702.03	0	MRPL24	Homo sapiens mitochondrial ribosomal protein L24 (MRPL24), nuclear gene encoding mitochondrial protein, transcript variant 2, mRNA.
3360.71	0	2435.78	0	2071.57	0	2945.15	0	2749.92	0	2370.64	0	ITGB4BP	Homo sapiens integrin beta 4 binding protein (ITGB4BP), transcript variant 4, mRNA.
3360.54	0	3196.48	0	2831.01	0	3486.95	0	2499.53	0	2454.88	0	PSMD14	Homo sapiens proteasome (prosome, macropain) 26S subunit, non-ATPase, 14 (PSMD14), mRNA.
3357.64	0	2107.43	0	2333.47	0	2032.81	0	2412.84	0	1794.97	0	MRPL33	Homo sapiens mitochondrial ribosomal protein L33 (MRPL33), nuclear gene encoding mitochondrial protein, transcript variant 1, mRNA.
3353.49	0	3231.52	0	2193.8	0	2831.43	0	2423.42	0	2314.25	0	EWSR1	Homo sapiens Ewing sarcoma breakpoint region 1 (EWSR1), transcript variant EWS, mRNA.
3347.31	0	2305.05	0	2112.83	0	2822.25	0	2418.51	0	1959.37	0	ADSL	Homo sapiens adenylosuccinate lyase (ADSL), mRNA.
3344.65	0	2186.2	0	2356.48	0	2719.76	0	3605.34	0	1677.75	0		MR1-GN0172-061100-005-h03 GN0172 Homo sapiens cDNA, mRNA sequence
3344.48	0	2743.13	0	3149.18	0	2385.46	0	2427.02	0	2265.02	0	RAB10	Homo sapiens RAB10, member RAS oncogene family (RAB10), mRNA.
3344.1	0	2221.65	0	2216.2	0	2394.04	0	3031.36	0	1708.54	0	SNX17	Homo sapiens sorting nexin 17 (SNX17), mRNA.
3343.72	0	2966.32	0	2471.59	0	3042.59	0	3717.12	0	2380.38	0	LOC642749	PREDICTED: Homo sapiens similar to Succinate dehydrogenase [ubiquinone] flavoprotein subunit, mitochondrial precursor (Fp) (Flavoprotein subunit of complex II), transcript variant 1 (LOC642749), mRNA.
3342.02	0	3196.92	0	1841.84	0	3845.38	0	2782.49	0	2564.46	0	C17orf79	Homo sapiens chromosome 17 open reading frame 79 (C17orf79), mRNA.
3338.5	0	2240.85	0	2068.13	0	2934.41	0	2872.43	0	2082.24	0	SC65	Homo sapiens synaptonemal complex protein SC65 (SC65), mRNA.
3338.5	0	2577.75	0	2438.15	0	2747.54	0	2516.04	0	2334.96	0	LOC646849	PREDICTED: Homo sapiens hypothetical protein LOC646849 (LOC646849), mRNA.
3336.9	0	5121.02	0	2709.99	0	3500.46	0	2792.79	0	3917.4	0	FKBP1A	Homo sapiens FK506 binding protein 1A, 12kDa (FKBP1A), transcript variant 12B, mRNA.
3336.52	0	2623.96	0	2767.01	0	2666.32	0	2391.02	0	2299.84	0	ARL2BP	Homo sapiens ADP-ribosylation factor-like 2 binding protein (ARL2BP), mRNA.
3335.02	0	2440.23	0	2341.28	0	3163.72	0	2577.78	0	2168.81	0	ATP5G1	Homo sapiens ATP synthase, H+ transporting, mitochondrial F0 complex, subunit C1 (subunit 9) (ATP5G1), nuclear gene encoding mitochondrial protein, transcript variant 2, mRNA.
3328.84	0	2313.46	0	3553.64	0	1015.44	0	3405.19	0	856.944	0	FAM46A	Homo sapiens family with sequence similarity 46, member A (FAM46A), mRNA.
3328.05	0	4349.44	0	2462.17	0	5165.47	0	2302.66	0	3191.31	0	LOC645345	PREDICTED: Homo sapiens similar to Coiled-coil-helix-coiled-coil-helix domain containing protein 2 (HCV NS2 trans-regulated protein) (NS2TP) (LOC645345), mRNA.
3318.07	0	1920.98	0	2464.16	0	1497.24	0	2785.21	0	1209.62	0	RHOQ	Homo sapiens ras homolog gene family, member Q (RHOQ), mRNA.
3317.07	0	2831.21	0	2825.94	0	3290.6	0	2725.08	0	2376	0	PITPNB	Homo sapiens phosphatidylinositol transfer protein, beta (PITPNB), mRNA.
3316.22	0	2237.85	0	2027.88	0	2458.21	0	2428.95	0	1764.44	0	ATP6V1B2	Homo sapiens ATPase, H+ transporting, lysosomal 56/58kDa, V1 subunit B, isoform 2 (ATP6V1B2), mRNA.
3314.74	0	3219.59	0	2206.22	0	3349.84	0	2478.2	0	2516.79	0	SF3B5	Homo sapiens splicing factor 3b, subunit 5, 10kDa (SF3B5), mRNA.
3313.96	0	2727.37	0	2494.4	0	3010.3	0	2582.56	0	2614.44	0	SSR2	Homo sapiens signal sequence receptor, beta (translocon-associated protein beta) (SSR2), mRNA.
3313.95	0	2826.58	0	3190	0	3422.24	0	2737.71	0	1618.98	0	RPLP1	Homo sapiens ribosomal protein, large, P1 (RPLP1), transcript variant 1, mRNA.
3310.57	0	2446.25	0	2165.13	0	2530.41	0	2887.22	0	1823.5	0	GPS1	Homo sapiens G protein pathway suppressor 1 (GPS1), transcript variant 2, mRNA.
3308.65	0	2960.91	0	2650.24	0	2618.52	0	2685.42	0	2499.42	0	TINP1	Homo sapiens TGF beta-inducible nuclear protein 1 (TINP1), mRNA.
3305.88	0	2888.31	0	2361.3	0	2922.48	0	2312.34	0	2608.5	0	C5orf13	Homo sapiens chromosome 5 open reading frame 13 (C5orf13), mRNA.
3302.05	0	3328.12	0	2949.89	0	4358.1	0	2800.05	0	3270.31	0	C16orf61	Homo sapiens chromosome 16 open reading frame 61 (C16orf61), mRNA.
3298.64	0	2565.93	0	1990.24	0	2964.28	0	2372.57	0	2340.93	0	C9orf74	Homo sapiens chromosome 9 open reading frame 74 (C9orf74), mRNA.
3290.45	0	4430.44	0	1519.62	0	4096.94	0	2041.06	0	2373.06	0	INSIG1	Homo sapiens insulin induced gene 1 (INSIG1), transcript variant 1, mRNA.
3286	0	2448.61	0	2393.95	0	3083.12	0	3117.45	0	2170.67	0	M-RIP	Homo sapiens myosin phosphatase-Rho interacting protein (M-RIP), transcript variant 2, mRNA.
3282.99	0	2643.11	0	2181.36	0	3486.19	0	2281.85	0	2991.96	0	DNAJB11	Homo sapiens DnaJ (Hsp40) homolog, subfamily B, member 11 (DNAJB11), mRNA.
3281.37	0	2536.73	0	2181.6	0	3370.4	0	2731.16	0	2453.64	0	UBE2M	Homo sapiens ubiquitin-conjugating enzyme E2M (UBC12 homolog, yeast) (UBE2M), mRNA.
3281.17	0	2537.75	0	2298.35	0	2698.37	0	2305.06	0	2046.03	0	CDK4	Homo sapiens cyclin-dependent kinase 4 (CDK4), mRNA.
3279.47	0	2374.35	0	2733.26	0	2876.28	0	2284.15	0	2016.42	0	COPS3	Homo sapiens COP9 constitutive photomorphogenic homolog subunit 3 (Arabidopsis) (COPS3), mRNA.
3273.5	0	2289.34	0	2465.37	0	2543.34	0	3101.07	0	1874.01	0	CLTB	Homo sapiens clathrin, light polypeptide (Lcb) (CLTB), transcript variant nonbrain, mRNA.
3272.45	0	3798.52	0	2684.65	0	3566.18	0	2487.99	0	4193.75	0	DNAJA1	Homo sapiens DnaJ (Hsp40) homolog, subfamily A, member 1 (DNAJA1), mRNA.
3268.94	0	2643.05	0	2289.9	0	2477.72	0	2463.89	0	2101.62	0	DDX48	Homo sapiens DEAD (Asp-Glu-Ala-Asp) box polypeptide 48 (DDX48), mRNA.
3268.77	0	3172.13	0	2775.73	0	2958.19	0	2124.96	0	2326.97	0	SET	Homo sapiens SET translocation (myeloid leukemia-associated) (SET), mRNA.
3268.61	0	1890.07	0	2214.72	0	1345.83	0	2667.79	0	1135.59	0	LTB4DH	Homo sapiens leukotriene B4 12-hydroxydehydrogenase (LTB4DH), mRNA.
3267.67	0	3311.1	0	2397.79	0	3748.73	0	2290.1	0	2730.12	0	HDAC2	Homo sapiens histone deacetylase 2 (HDAC2), mRNA.
3266.07	0	2942.36	0	2501.64	0	3396.33	0	3663.86	0	2281.03	0	ALPP	Homo sapiens alkaline phosphatase, placental (Regan isozyme) (ALPP), mRNA.
3262.07	0	663.279	0	3148.26	0	1503.04	0	2100.79	0	919.918	0	MFAP5	Homo sapiens microfibrillar associated protein 5 (MFAP5), mRNA.
3257.48	0	1780.73	0	3372.14	0	1252.83	0	2952.09	0	977.909	0	LOC201895	Homo sapiens hypothetical protein LOC201895 (LOC201895), mRNA.
3254.45	0	279.493	0	3235.81	0	183.513	0	2211.64	0	186.552	0	CXCL12	Homo sapiens chemokine (C-X-C motif) ligand 12 (stromal cell-derived factor 1) (CXCL12), transcript variant 2, mRNA.
3252.28	0	845.271	0	1340.74	0	146.238	0	1970.51	0	16.4634	0.0116448	FOXQ1	Homo sapiens forkhead box Q1 (FOXQ1), mRNA.
3248.17	0	2991.98	0	2373.41	0	2423.33	0	2009.68	0	2344.25	0	LOC650954	PREDICTED: Homo sapiens similar to 60S ribosomal protein L12 (LOC650954), mRNA.
3243.79	0	1638.1	0	2382.94	0	1753.73	0	2815.82	0	1262.46	0	PEPD	Homo sapiens peptidase D (PEPD), mRNA.
3242.85	0	3286.7	0	2234.62	0	2804.41	0	2262.22	0	1577.13	0	PECI	Homo sapiens peroxisomal D3,D2-enoyl-CoA isomerase (PECI), transcript variant 1, mRNA.
3240.34	0	2207.47	0	2566.31	0	2129.9	0	3051.45	0	1365.98	0	POLR2J3	Homo sapiens RPB11b2alpha protein (POLR2J3), mRNA.
3239.94	0	2625.74	0	2161.79	0	2265.98	0	2807.54	0	2467.48	0	SSB	Homo sapiens Sjogren syndrome antigen B (autoantigen La) (SSB), mRNA.
3230.26	0	3240.67	0	2859.26	0	2900.4	0	2419.39	0	3135.55	0	HIGD1A	Homo sapiens HIG1 domain family, member 1A (HIGD1A), mRNA.
3228.27	0	3177.07	0	2879.46	0	3571.74	0	2995.82	0	3115.61	0	GABARAPL2	Homo sapiens GABA(A) receptor-associated protein-like 2 (GABARAPL2), mRNA.
3224.5	0	3471.13	0	2344.79	0	3686.06	0	2456.66	0	2650.23	0	TUBB	Homo sapiens tubulin, beta (TUBB), mRNA.
3219.31	0	2986.53	0	2073.52	0	3218.21	0	2820.44	0	2527.38	0	ATIC	Homo sapiens 5-aminoimidazole-4-carboxamide ribonucleotide formyltransferase/IMP cyclohydrolase (ATIC), mRNA.
3219.05	0	2350.03	0	2044.9	0	2775.03	0	2393.11	0	2273.4	0	POLR2G	Homo sapiens polymerase (RNA) II (DNA directed) polypeptide G (POLR2G), mRNA.
3217.3	0	1842.02	0	5341.01	0	1428.27	0	3839.94	0	1360.69	0	FBLN1	Homo sapiens fibulin 1 (FBLN1), transcript variant C, mRNA.
3214	0	2834.92	0	2521.34	0	3043.93	0	2783.9	0	2177.62	0	ATP1B3	Homo sapiens ATPase, Na+/K+ transporting, beta 3 polypeptide (ATP1B3), mRNA.
3213.18	0	1861.33	0	2297.94	0	1479.12	0	3465.3	0	1155.03	0	PTPNS1	Homo sapiens protein tyrosine phosphatase, non-receptor type substrate 1 (PTPNS1), mRNA.
3210.51	0	1357.18	0	2632.89	0	1847.43	0	3110.93	0	850.439	0	DDAH1	Homo sapiens dimethylarginine dimethylaminohydrolase 1 (DDAH1), mRNA.
3209.87	0	906.341	0	2728.77	0	455.511	0	4232.61	0	644.803	0	DHRS3	Homo sapiens dehydrogenase/reductase (SDR family) member 3 (DHRS3), mRNA.
3203.48	0	3738.14	0	3075.72	0	3478.36	0	2424.24	0	1431.33	0	LOC652500	PREDICTED: Homo sapiens similar to butyrate-induced transcript 1 (LOC652500), mRNA.
3203.3	0	4024.25	0	4021.64	0	4338.81	0	3113.64	0	3707.76	0	FAP	Homo sapiens fibroblast activation protein, alpha (FAP), mRNA.
3202.68	0	2252.07	0	2275.92	0	2537.83	0	2274.05	0	1866.43	0	MRPL36	Homo sapiens mitochondrial ribosomal protein L36 (MRPL36), nuclear gene encoding mitochondrial protein, mRNA.
3201.85	0	2496.32	0	2559.07	0	2911.92	0	2225.69	0	1834.06	0	COX7B	Homo sapiens cytochrome c oxidase subunit VIIb (COX7B), nuclear gene encoding mitochondrial protein, mRNA.
3198.18	0	1023.91	0	2327.66	0	938.086	0	3017.99	0	838.431	0	P8	Homo sapiens p8 protein (candidate of metastasis 1) (P8), mRNA.
3197.96	0	2842.35	0	2492.88	0	3409.94	0	2606.34	0	2542.29	0	ANAPC5	Homo sapiens anaphase promoting complex subunit 5 (ANAPC5), mRNA.
3196.89	0	3126.29	0	3194.59	0	3616.36	0	2877.63	0	2728.72	0	IFNGR2	Homo sapiens interferon gamma receptor 2 (interferon gamma transducer 1) (IFNGR2), mRNA.
3196.36	0	2340.36	0	2287.79	0	2583.27	0	2627.45	0	1686.35	0	MRPL37	Homo sapiens mitochondrial ribosomal protein L37 (MRPL37), nuclear gene encoding mitochondrial protein, mRNA.
3191.64	0	2844.28	0	2876.43	0	3037.98	0	2690.62	0	2317.16	0	GTF2E2	Homo sapiens general transcription factor IIE, polypeptide 2, beta 34kDa (GTF2E2), mRNA.
3188.19	0	1569.66	0	3069.96	0	2031.3	0	3461.67	0	734.828	0	ANXA2P1	Homo sapiens annexin A2 pseudogene 1 (ANXA2P1) on chromosome 4.
3187.66	0	1993.3	0	2886.14	0	2781.12	0	3448.99	0	2665.57	0	GLIPR1	Homo sapiens GLI pathogenesis-related 1 (glioma) (GLIPR1), mRNA.
3186.55	0	3317.96	0	2718.37	0	3100.97	0	2588.45	0	1731.5	0	ZMPSTE24	Homo sapiens zinc metallopeptidase (STE24 homolog, yeast) (ZMPSTE24), mRNA.
3181.74	0	3198.43	0	3102.71	0	3058.46	0	2985.81	0	3112.57	0	TMBIM4	Homo sapiens transmembrane BAX inhibitor motif containing 4 (TMBIM4), mRNA.
3176.33	0	2954.18	0	3047.71	0	2662.65	0	2088.01	0	2055.43	0	PCMT1	Homo sapiens protein-L-isoaspartate (D-aspartate) O-methyltransferase (PCMT1), mRNA.
3174.28	0	2795.14	0	2567.01	0	2838.05	0	2771.33	0	2585.75	0	TMEM85	Homo sapiens transmembrane protein 85 (TMEM85), mRNA.
3173.39	0	3003.26	0	3121.12	0	3100.65	0	2935.05	0	3161.78	0	VEGFB	PREDICTED: Homo sapiens vascular endothelial growth factor B (VEGFB), mRNA.
3172.69	0	2565.69	0	2206.18	0	3155.03	0	2521.09	0	1787.43	0	NDUFB9	Homo sapiens NADH dehydrogenase (ubiquinone) 1 beta subcomplex, 9, 22kDa (NDUFB9), mRNA.
3171.56	0	2830.14	0	3233.89	0	2905.34	0	2273.77	0	1752.01	0	PTGES3	Homo sapiens prostaglandin E synthase 3 (cytosolic) (PTGES3), mRNA.
3166.27	0	3109.1	0	2601.37	0	2768.44	0	3284.53	0	2782.8	0	BCL2L1	Homo sapiens BCL2-like 1 (BCL2L1), nuclear gene encoding mitochondrial protein, transcript variant 1, mRNA.
3159.59	0	2596.78	0	2748.6	0	2620.98	0	3266.32	0	2094.88	0	RPN2	Homo sapiens ribophorin II (RPN2), mRNA.
3154.28	0	6250.64	0	4987.47	0	9271.64	0	3203.38	0	6150.47	0	SLC20A1	Homo sapiens solute carrier family 20 (phosphate transporter), member 1 (SLC20A1), mRNA.
3153.1	0	527.599	0	3498.39	0	361.279	0	3107.83	0	222.984	0	EPAS1	Homo sapiens endothelial PAS domain protein 1 (EPAS1), mRNA.
3152.63	0	3163.84	0	3104.26	0	4567.01	0	2908.67	0	3084.86	0	PRDX6	Homo sapiens peroxiredoxin 6 (PRDX6), mRNA.
3151.89	0	3047.47	0	3133.38	0	2534.09	0	3343.54	0	1219.22	0	MTPN	Homo sapiens myotrophin (MTPN), mRNA.
3148.48	0	2143.06	0	1890.31	0	2436.96	0	2312.7	0	1328.43	0	THOC4	PREDICTED: Homo sapiens THO complex 4, transcript variant 2 (THOC4), mRNA.
3148.03	0	3128.06	0	2201.39	0	2823	0	2863.95	0	2113.49	0	CAPZB	Homo sapiens capping protein (actin filament) muscle Z-line, beta (CAPZB), mRNA.
3146.26	0	1651.48	0	2013.45	0	2582.65	0	3813.66	0	1466.58	0	RAGE	Homo sapiens renal tumor antigen (RAGE), mRNA.
3145.61	0	2139.54	0	2768.45	0	2594.73	0	4068.87	0	1829.6	0	FAM38A	Homo sapiens family with sequence similarity 38, member A (FAM38A), mRNA.
3142.98	0	2318.21	0	2396.15	0	2339.34	0	2557.66	0	1870.28	0	AHCYL1	Homo sapiens S-adenosylhomocysteine hydrolase-like 1 (AHCYL1), mRNA.
3138.3	0	2933.84	0	2654.91	0	2824.14	0	2441.57	0	2522.42	0	COMMD3	Homo sapiens COMM domain containing 3 (COMMD3), mRNA.
3134.93	0	2268.98	0	1916.86	0	2842.18	0	2514.18	0	1873.04	0	PPP4C	Homo sapiens protein phosphatase 4 (formerly X), catalytic subunit (PPP4C), mRNA.
3134.06	0	2979.36	0	1854.54	0	4332.62	0	1916.76	0	4794.21	0	BGN	Homo sapiens biglycan (BGN), mRNA.
3127.19	0	2658.09	0	1714	0	2830.3	0	2586.41	0	1929.16	0	EWSR1	Homo sapiens Ewing sarcoma breakpoint region 1 (EWSR1), transcript variant EWS-b, mRNA.
3126.9	0	2480.15	0	2782.14	0	2244.93	0	2558.04	0	2543.9	0	ARMCX2	Homo sapiens armadillo repeat containing, X-linked 2 (ARMCX2), mRNA.
3125.27	0	3100.94	0	2907.34	0	2775.02	0	2899.68	0	2108.6	0	FXYD5	Homo sapiens FXYD domain containing ion transport regulator 5 (FXYD5), transcript variant 2, mRNA.
3122.51	0	1427.99	0	2758.74	0	1565.76	0	2767.43	0	1139.09	0	PGRMC2	Homo sapiens progesterone receptor membrane component 2 (PGRMC2), mRNA.
3121.32	0	2747.66	0	2551.23	0	2928.62	0	2647.34	0	2328.91	0	LOC645058	PREDICTED: Homo sapiens similar to hepatitis B virus x-interacting protein (LOC645058), mRNA.
3120.14	0	2764.89	0	2115.74	0	2317.37	0	2683.87	0	1554.68	0	LTA4H	Homo sapiens leukotriene A4 hydrolase (LTA4H), mRNA.
3119.55	0	3486.73	0	3131.22	0	3028.44	0	2434.01	0	1324.91	0	HAS2	Homo sapiens hyaluronan synthase 2 (HAS2), mRNA.
3115.44	0	2504.84	0	2042.15	0	2401.57	0	2549.37	0	1698.3	0	STRA13	Homo sapiens stimulated by retinoic acid 13 homolog (mouse) (STRA13), mRNA.
3110.05	0	1554.62	0	1808.3	0	2191.8	0	3234.64	0	2113.13	0	STAT1	Homo sapiens signal transducer and activator of transcription 1, 91kDa (STAT1), transcript variant beta, mRNA.
3108.29	0	2687.1	0	2635.6	0	3115.46	0	2646.95	0	2455.4	0	DNMT1	Homo sapiens DNA (cytosine-5-)-methyltransferase 1 (DNMT1), mRNA.
3107.94	0	2802.43	0	2113.1	0	2913.82	0	1955.23	0	2074.42	0	LSM2	Homo sapiens LSM2 homolog, U6 small nuclear RNA associated (S. cerevisiae) (LSM2), mRNA.
3106.35	0	2811.28	0	2543.95	0	2690.28	0	2250.4	0	2615.75	0	MORF4L2	Homo sapiens mortality factor 4 like 2 (MORF4L2), mRNA.
3103.93	0	3626.64	0	2732.31	0	3172.28	0	2368.97	0	1917.95	0	LOC644914	PREDICTED: Homo sapiens similar to H3 histone, family 3B (LOC644914), mRNA.
3102.28	0	1760.9	0	2378.14	0	1734.69	0	2995.08	0	1860.46	0	RRAS	Homo sapiens related RAS viral (r-ras) oncogene homolog (RRAS), mRNA.
3099.75	0	2897.72	0	2385.74	0	3533.78	0	3902.78	0	2394.09	0	HSD17B7	Homo sapiens hydroxysteroid (17-beta) dehydrogenase 7 (HSD17B7), mRNA.
3094.74	0	9282.07	0	2672.62	0	8812.38	0	2929.79	0	10924.6	0	TNC	Homo sapiens tenascin C (hexabrachion) (TNC), mRNA.
3093.08	0	2548.31	0	2254.82	0	2409.6	0	2874	0	1989.94	0	CGI-69	Homo sapiens CGI-69 protein (CGI-69), mRNA.
3088.34	0	1650.09	0	1121.05	0	3618.41	0	1948.52	0	2796.28	0	IER3	Homo sapiens immediate early response 3 (IER3), transcript variant long, mRNA.
3086.72	0	2594.32	0	2014.3	0	3509.58	0	2267.64	0	2635.48	0	MRPL17	Homo sapiens mitochondrial ribosomal protein L17 (MRPL17), nuclear gene encoding mitochondrial protein, mRNA.
3086.05	0	1430.79	0	2637.49	0	1504.29	0	2382.94	0	986.82	0	FTHL11	Homo sapiens ferritin, heavy polypeptide-like 11 (FTHL11) on chromosome 8.
3085.78	0	2689.83	0	1556.2	0	2784.18	0	2649.2	0	2054.44	0	LSM4	Homo sapiens LSM4 homolog, U6 small nuclear RNA associated (S. cerevisiae) (LSM4), mRNA.
3085.46	0	2316.58	0	1896.09	0	2376.19	0	2398.14	0	1741.99	0	LOC389541	Homo sapiens similar to CG14977-PA (LOC389541), mRNA.
3085.41	0	2763.64	0	2378.14	0	3187.63	0	3641.66	0	2440.9	0	USP49	Homo sapiens ubiquitin specific peptidase 49 (USP49), mRNA.
3084.35	0	3685.58	0	4031.81	0	4211.48	0	3823.53	0	3924.65	0	TGFBR2	Homo sapiens transforming growth factor, beta receptor II (70/80kDa) (TGFBR2), transcript variant 1, mRNA.
3084.1	0	2303.57	0	2820.78	0	1589.15	0	3174.29	0	1212.43	0	VAT1	Homo sapiens vesicle amine transport protein 1 homolog (T californica) (VAT1), mRNA.
3082.62	0	4016.04	0	2188.88	0	3491.83	0	2163.16	0	3289.55	0	EVL	Homo sapiens Enah/Vasp-like (EVL), mRNA.
3082.51	0	4447.44	0	1939.77	0	5264.21	0	2184.53	0	4255.56	0	C9orf19	Homo sapiens chromosome 9 open reading frame 19 (C9orf19), mRNA.
3081.85	0	3881.77	0	2361.91	0	3392.66	0	2436.34	0	3357.98	0	ETFA	Homo sapiens electron-transfer-flavoprotein, alpha polypeptide (glutaric aciduria II) (ETFA), nuclear gene encoding mitochondrial protein, mRNA.
3081.3	0	2640.81	0	2668.83	0	2345.56	0	2977.74	0	1936.26	0	FLJ10081	Homo sapiens hypothetical protein FLJ10081 (FLJ10081), mRNA.
3079.9	0	634.431	0	2613.94	0	472.094	0	2261.67	0	444.824	0	IFI30	Homo sapiens interferon, gamma-inducible protein 30 (IFI30), mRNA.
3078.81	0	2844.38	0	2076.2	0	3244.17	0	2629.71	0	2388.47	0	CALR	Homo sapiens calreticulin (CALR), mRNA.
3075.46	0	3022.05	0	1867.17	0	2957.18	0	2507.69	0	2159.83	0	TUFM	Homo sapiens Tu translation elongation factor, mitochondrial (TUFM), mRNA.
3069.69	0	3016.42	0	2244.65	0	3318.49	0	2281.55	0	2269.25	0	NDUFS3	Homo sapiens NADH dehydrogenase (ubiquinone) Fe-S protein 3, 30kDa (NADH-coenzyme Q reductase) (NDUFS3), mRNA.
3068.08	0	2961.8	0	1343.77	0	2981.31	0	2069.41	0	2290.63	0	MRPL23	Homo sapiens mitochondrial ribosomal protein L23 (MRPL23), nuclear gene encoding mitochondrial protein, mRNA.
3065.05	0	2770.43	0	1926.98	0	3085.02	0	2230.42	0	2032.36	0	CYC1	Homo sapiens cytochrome c-1 (CYC1), mRNA.
3057.94	0	2773.42	0	2040.52	0	2560.05	0	2726.44	0	2264.04	0	USP5	Homo sapiens ubiquitin specific peptidase 5 (isopeptidase T) (USP5), mRNA.
3054	0	2367.69	0	2099.95	0	2576.85	0	2363.92	0	1882.21	0	COMMD1	Homo sapiens copper metabolism (Murr1) domain containing 1 (COMMD1), mRNA.
3051.93	0	2449.9	0	2243.99	0	2535.77	0	2821.74	0	1922.7	0	FAM3A	Homo sapiens family with sequence similarity 3, member A (FAM3A), mRNA.
3051.48	0	2219.37	0	2050.91	0	1664.19	0	2800.39	0	1628.4	0	G6PC3	Homo sapiens glucose 6 phosphatase, catalytic, 3 (G6PC3), mRNA.
3048.77	0	1328.01	0	2721.38	0	1356.63	0	2434.43	0	1136.87	0	CTSD	Homo sapiens cathepsin D (lysosomal aspartyl peptidase) (CTSD), mRNA.
3047.85	0	7475.09	0	2843.31	0	9510.86	0	3665.86	0	7355.96	0	COL6A2	Homo sapiens collagen, type VI, alpha 2 (COL6A2), transcript variant 2C2, mRNA.
3046.51	0	2010	0	2474.36	0	2719.07	0	2290.96	0	1940.18	0	BET1L	Homo sapiens blocked early in transport 1 homolog (S. cerevisiae)-like (BET1L), mRNA.
3045.96	0	3131.8	0	3368.71	0	2793.39	0	2838.61	0	2925.76	0	TMCO3	Homo sapiens transmembrane and coiled-coil domains 3 (TMCO3), mRNA.
3044.92	0	2762.62	0	2072.69	0	3002.34	0	2596.42	0	2524.73	0	ARPC4	Homo sapiens actin related protein 2/3 complex, subunit 4, 20kDa (ARPC4), transcript variant 2, mRNA.
3041.5	0	3491.33	0	2629.67	0	3210.25	0	2441.12	0	2869.55	0	VPS29	Homo sapiens vacuolar protein sorting 29 (yeast) (VPS29), transcript variant 1, mRNA.
3033.25	0	3212.16	0	2230.86	0	2752.18	0	1999.3	0	3067.75	0	NDUFA12	Homo sapiens NADH dehydrogenase (ubiquinone) 1 alpha subcomplex, 12 (NDUFA12), mRNA.
3032.61	0	2567.37	0	2297.77	0	3055.2	0	2663.86	0	1851.32	0	NULP1	Homo sapiens NULP1 (NULP1), mRNA.
3030.09	0	2353.95	0	1977.35	0	2432.55	0	2466.66	0	1961.27	0	FIBP	Homo sapiens fibroblast growth factor (acidic) intracellular binding protein (FIBP), transcript variant 2, mRNA.
3028.86	0	3345.8	0	2256.84	0	3497.75	0	2746.32	0	2894.49	0	CIP29	Homo sapiens cytokine induced protein 29 kDa (CIP29), mRNA.
3027.84	0	2026.78	0	2409.16	0	2853.76	0	2383.93	0	2062.24	0	TRIM8	Homo sapiens tripartite motif-containing 8 (TRIM8), mRNA.
3025.85	0	1990.73	0	2202.95	0	2260.49	0	1875.79	0	1317.32	0	TMEM14B	Homo sapiens transmembrane protein 14B (TMEM14B), mRNA.
3024.89	0	4996.71	0	1431.42	0	6127.43	0	1368.81	0	5845.51	0	RPS4Y1	Homo sapiens ribosomal protein S4, Y-linked 1 (RPS4Y1), mRNA.
3024.1	0	2664.82	0	2522.57	0	2629.75	0	2405.68	0	2203.06	0	IMP3	Homo sapiens IMP3, U3 small nucleolar ribonucleoprotein, homolog (yeast) (IMP3), mRNA.
3023.04	0	3331.78	0	2080.67	0	3166.49	0	2877.44	0	2461.56	0	MLF2	Homo sapiens myeloid leukemia factor 2 (MLF2), mRNA.
3020.26	0	2495.82	0	2599.93	0	2884.8	0	2267.55	0	2450.66	0	TMCO1	Homo sapiens transmembrane and coiled-coil domains 1 (TMCO1), mRNA.
3019.19	0	2880.64	0	2049.39	0	2782.19	0	2495.48	0	2571.43	0	QIL1	Homo sapiens QIL1 protein (QIL1), mRNA.
3010.47	0	2354.65	0	2030.42	0	2066.89	0	2231.37	0	2128.79	0	HIGD2A	Homo sapiens HIG1 domain family, member 2A (HIGD2A), mRNA.
3010.14	0	3650.75	0	3291.95	0	3452.27	0	3651.93	0	2530.78	0	DKK3	Homo sapiens dickkopf homolog 3 (Xenopus laevis) (DKK3), transcript variant 2, mRNA.
3009.51	0	2230.44	0	2001.17	0	2324.55	0	2399.16	0	1896.75	0	RHOG	Homo sapiens ras homolog gene family, member G (rho G) (RHOG), mRNA.
3009.48	0	2422.18	0	3412.31	0	3012.09	0	2312.51	0	1337.8	0	ANTXR1	Homo sapiens anthrax toxin receptor 1 (ANTXR1), transcript variant 1, mRNA.
3009.24	0	3221.98	0	3048.66	0	2205.78	0	2324.42	0	2228.48	0	CD68	Homo sapiens CD68 antigen (CD68), mRNA.
3004.82	0	3031.03	0	2797.42	0	3341.2	0	3065.08	0	2599.62	0	GOLGA3	Homo sapiens golgi autoantigen, golgin subfamily a, 3 (GOLGA3), mRNA.
3003.91	0	2290.95	0	2175.19	0	2384.28	0	2470.57	0	2228.2	0	MAEA	Homo sapiens macrophage erythroblast attacher (MAEA), transcript variant 1, mRNA.
3002.89	0	2491.07	0	2269.78	0	2419.11	0	2000.57	0	1943.61	0	LSM3	Homo sapiens LSM3 homolog, U6 small nuclear RNA associated (S. cerevisiae) (LSM3), mRNA.
2997.58	0	2390.74	0	2310.65	0	3108.96	0	2553.83	0	2115.86	0	COPB2	Homo sapiens coatomer protein complex, subunit beta 2 (beta prime) (COPB2), mRNA.
2994.64	0	2885.1	0	2648.09	0	3545.01	0	2564.61	0	2487.85	0	DNAJB6	Homo sapiens DnaJ (Hsp40) homolog, subfamily B, member 6 (DNAJB6), transcript variant 2, mRNA.
2993.98	0	2255.94	0	3408.64	0	2675.12	0	2660.54	0	1532.36	0	ITGAV	Homo sapiens integrin, alpha V (vitronectin receptor, alpha polypeptide, antigen CD51) (ITGAV), mRNA.
2991.03	0	2715.97	0	2079.05	0	2730.24	0	2556.19	0	2616.71	0	NME4	Homo sapiens non-metastatic cells 4, protein expressed in (NME4), mRNA.
2990.57	0	3734.14	0	1530.88	0	3419.61	0	2215.7	0	2799.48	0	UQCRC1	Homo sapiens ubiquinol-cytochrome c reductase core protein I (UQCRC1), mRNA.
2986.93	0	2908.4	0	2138.36	0	3394.05	0	2216.26	0	2765.39	0	CNDP2	Homo sapiens CNDP dipeptidase 2 (metallopeptidase M20 family) (CNDP2), mRNA.
2980.95	0	2242.95	0	1708.01	0	2310.35	0	2025.87	0	1800.01	0	HSPC142	Homo sapiens HSPC142 protein (HSPC142), transcript variant 2, mRNA.
2974.62	0	2659.7	0	2246.16	0	2161.23	0	2139	0	1840.5	0	CLNS1A	Homo sapiens chloride channel, nucleotide-sensitive, 1A (CLNS1A), mRNA.
2971.26	0	2389.91	0	2215.91	0	2452.97	0	2290.54	0	2343.48	0	STAT2	Homo sapiens signal transducer and activator of transcription 2, 113kDa (STAT2), mRNA.
2969.59	0	2142.09	0	1802.5	0	2477.38	0	2766.13	0	1648.6	0	EIF3S9	Homo sapiens eukaryotic translation initiation factor 3, subunit 9 eta, 116kDa (EIF3S9), transcript variant 1, mRNA.
2963.86	0	2478.71	0	2610.38	0	2707.94	0	2293.86	0	1668	0	GMFB	Homo sapiens glia maturation factor, beta (GMFB), mRNA.
2961.68	0	2462.76	0	3111.33	0	2162.32	0	2247.16	0	1763.47	0	ANXA7	Homo sapiens annexin A7 (ANXA7), transcript variant 2, mRNA.
2956.96	0	2025.68	0	2106.2	0	2867.79	0	2232.92	0	1859.16	0	VIL2	Homo sapiens villin 2 (ezrin) (VIL2), mRNA.
2954.34	0	2585.49	0	3300.29	0	2942.11	0	2527.62	0	2641.52	0	CALM1	Homo sapiens calmodulin 1 (phosphorylase kinase, delta) (CALM1), mRNA.
2950.53	0	2570.29	0	2698.14	0	2724.44	0	2845.1	0	1995.53	0	CRELD2	Homo sapiens cysteine-rich with EGF-like domains 2 (CRELD2), mRNA.
2950.15	0	2408.11	0	2266.07	0	2836.53	0	2042.82	0	2072.9	0	NOL7	Homo sapiens nucleolar protein 7, 27kDa (NOL7), mRNA.
2948.14	0	2312.57	0	1793.34	0	2228.81	0	2652.95	0	1695.68	0	GOT2	Homo sapiens glutamic-oxaloacetic transaminase 2, mitochondrial (aspartate aminotransferase 2) (GOT2), nuclear gene encoding mitochondrial protein, mRNA.
2946.7	0	2263.41	0	2402.01	0	2221.61	0	1917.97	0	1816.49	0	RPL7	Homo sapiens ribosomal protein L7 (RPL7), mRNA.
2943.84	0	2312.65	0	2338.02	0	2722.59	0	2852.62	0	2328	0	COPA	Homo sapiens coatomer protein complex, subunit alpha (COPA), mRNA.
2943.72	0	2584.01	0	2170.63	0	2335.73	0	1957	0	1652.11	0	ALDH7A1	PREDICTED: Homo sapiens aldehyde dehydrogenase 7 family, member A1 (ALDH7A1), mRNA.
2941.76	0	2190.92	0	2781.8	0	1990.4	0	3242.07	0	1502.28	0	XYLT2	Homo sapiens xylosyltransferase II (XYLT2), mRNA.
2939.93	0	2384.35	0	1794.33	0	2637.73	0	2418.48	0	1944.14	0	RIC8A	Homo sapiens resistance to inhibitors of cholinesterase 8 homolog A (C. elegans) (RIC8A), mRNA.
2938.8	0	1980.24	0	2483.1	0	2342.72	0	2633.24	0	2055.42	0	ARHGAP1	Homo sapiens Rho GTPase activating protein 1 (ARHGAP1), mRNA.
2936.47	0	3543.23	0	3150.87	0	4667.12	0	2846.7	0	5417.02	0	LY6E	Homo sapiens lymphocyte antigen 6 complex, locus E (LY6E), mRNA.
2933.85	0	3486.41	0	2268.8	0	2796.41	0	2493.44	0	2132.45	0	CPNE3	Homo sapiens copine III (CPNE3), mRNA.
2933.02	0	2477.78	0	2146.55	0	2485.72	0	2080.67	0	2257.05	0	STT3A	Homo sapiens STT3, subunit of the oligosaccharyltransferase complex, homolog A (S. cerevisiae) (STT3A), mRNA.
2932.26	0	2323.43	0	2501.89	0	2366.54	0	2390.59	0	2342.1	0	PPP1R11	Homo sapiens protein phosphatase 1, regulatory (inhibitor) subunit 11 (PPP1R11), transcript variant 1, mRNA.
2929.17	0	2788.16	0	2593.68	0	2173.8	0	2099.69	0	2796.16	0	RAB31	Homo sapiens RAB31, member RAS oncogene family (RAB31), mRNA.
2928.39	0	2189.95	0	2894.55	0	2490.71	0	2568.87	0	2047.28	0	PPIC	Homo sapiens peptidylprolyl isomerase C (cyclophilin C) (PPIC), mRNA.
2927.18	0	1853.27	0	1824.69	0	2059.73	0	2111.77	0	1411.97	0	MRPL27	Homo sapiens mitochondrial ribosomal protein L27 (MRPL27), nuclear gene encoding mitochondrial protein, transcript variant 1, mRNA.
2924.49	0	2459.1	0	3015	0	2716.87	0	2624.72	0	2224.94	0	MFSD1	Homo sapiens major facilitator superfamily domain containing 1 (MFSD1), mRNA.
2922.2	0	2247.77	0	2061.5	0	1901.97	0	2251.19	0	1784.35	0	PGLS	Homo sapiens 6-phosphogluconolactonase (PGLS), mRNA.
2921.57	0	2384.96	0	1923.78	0	2078.96	0	3119.68	0	1954.37	0	MAP1A	Homo sapiens microtubule-associated protein 1A (MAP1A), mRNA.
2921.07	0	1414.96	0	2431.75	0	1997.93	0	2657.44	0	1368.51	0	SELM	Homo sapiens selenoprotein M (SELM), mRNA.
2920.34	0	2483.76	0	1835.65	0	2871.35	0	2769.8	0	2193.82	0	SEC24C	Homo sapiens SEC24 related gene family, member C (S. cerevisiae) (SEC24C), transcript variant 2, mRNA.
2920.12	0	2390.67	0	1801.23	0	2475.51	0	2277.41	0	2185.03	0	DGUOK	Homo sapiens deoxyguanosine kinase (DGUOK), nuclear gene encoding mitochondrial protein, transcript variant 1, mRNA.
2916.38	0	2710.16	0	2619.84	0	3074.22	0	1794.98	0	2715.09	0	SS18L2	Homo sapiens synovial sarcoma translocation gene on chromosome 18-like 2 (SS18L2), mRNA.
2916.31	0	2345.04	0	1957.66	0	2623.98	0	2434.81	0	2078.4	0	COPG	Homo sapiens coatomer protein complex, subunit gamma (COPG), mRNA.
2916.15	0	2264.16	0	2282.74	0	2758.2	0	2570.93	0	2586.94	0	VAMP5	Homo sapiens vesicle-associated membrane protein 5 (myobrevin) (VAMP5), mRNA.
2913.53	0	2150.62	0	2495.79	0	2474.52	0	2273.45	0	1384.75	0	ACBD3	Homo sapiens acyl-Coenzyme A binding domain containing 3 (ACBD3), mRNA.
2913.24	0	2435.91	0	2595.12	0	2580.72	0	2485.83	0	2318.57	0	C3orf1	Homo sapiens chromosome 3 open reading frame 1 (C3orf1), mRNA.
2912.78	0	2241.29	0	1556.91	0	2610.33	0	1961.48	0	1914.88	0	HSPC176	Homo sapiens hematopoietic stem/progenitor cells 176 (HSPC176), mRNA.
2909.57	0	2139.96	0	3132.52	0	2492.04	0	3453.35	0	1783.92	0	ADAM15	Homo sapiens ADAM metallopeptidase domain 15 (metargidin) (ADAM15), transcript variant 4, mRNA.
2909.26	0	2460.43	0	2581.42	0	2622.8	0	2720.89	0	2420.43	0	LOC642755	PREDICTED: Homo sapiens similar to dexamethasone-induced protein, transcript variant 1 (LOC642755), mRNA.
2907.35	0	2031.32	0	2510.85	0	2161.47	0	2334.93	0	1524.86	0	PRC1	Homo sapiens protein regulator of cytokinesis 1 (PRC1), transcript variant 1, mRNA.
2906.36	0	2587.06	0	3526.12	0	3108.08	0	2692.21	0	1834.21	0	KDELR3	Homo sapiens KDEL (Lys-Asp-Glu-Leu) endoplasmic reticulum protein retention receptor 3 (KDELR3), transcript variant 1, mRNA.
2904.19	0	2403.61	0	1956.9	0	2329.43	0	2467.95	0	1997.17	0	PSMD1	Homo sapiens proteasome (prosome, macropain) 26S subunit, non-ATPase, 1 (PSMD1), mRNA.
2904.18	0	1781	0	1854.74	0	1708.76	0	2273.95	0	1450.57	0	STK38	Homo sapiens serine/threonine kinase 38 (STK38), mRNA.
2903.95	0	3200.81	0	1581.52	0	2874.33	0	2348.14	0	2574.97	0	FASN	Homo sapiens fatty acid synthase (FASN), mRNA.
2900.77	0	2452.79	0	1681.59	0	2710.84	0	2054.35	0	2196.66	0	POLR2I	Homo sapiens polymerase (RNA) II (DNA directed) polypeptide I, 14.5kDa (POLR2I), mRNA.
2900.73	0	2219.42	0	2009.91	0	2629.87	0	1967.62	0	1311.55	0	CDC20	Homo sapiens CDC20 cell division cycle 20 homolog (S. cerevisiae) (CDC20), mRNA.
2897	0	2947.07	0	2293.25	0	3465.63	0	2396.56	0	2699.68	0	C5orf15	Homo sapiens chromosome 5 open reading frame 15 (C5orf15), mRNA.
2896.41	0	2819.67	0	2358.01	0	3130.36	0	2243.21	0	2031.93	0	TCP1	Homo sapiens t-complex 1 (TCP1), transcript variant 1, mRNA.
2893.56	0	2042.84	0	1738.84	0	2004.41	0	2741.05	0	1809.44	0	FLJ22471	Homo sapiens limkain beta 2 (FLJ22471), mRNA.
2891.32	0	2155.2	0	2709.6	0	2129.99	0	2704.99	0	1873.8	0	SDF2	Homo sapiens stromal cell-derived factor 2 (SDF2), mRNA.
2891.04	0	2616.38	0	2309.99	0	2846.94	0	2669.76	0	2251.44	0	IMMT	Homo sapiens inner membrane protein, mitochondrial (mitofilin) (IMMT), mRNA.
2890.65	0	3293.99	0	2504.31	0	3189.06	0	3021.6	0	2769.47	0	C6orf1	Homo sapiens chromosome 6 open reading frame 1 (C6orf1), transcript variant 2, mRNA.
2885.87	0	2259.99	0	2448.6	0	3241.53	0	2265.89	0	2337.02	0	FKBP11	Homo sapiens FK506 binding protein 11, 19 kDa (FKBP11), mRNA.
2883.29	0	2774.8	0	1749.01	0	2611.72	0	1791.46	0	1234.71	0	PPT1	Homo sapiens palmitoyl-protein thioesterase 1 (ceroid-lipofuscinosis, neuronal 1, infantile) (PPT1), mRNA.
2882.31	0	2333.22	0	2952.36	0	2006.8	0	2262.37	0	2614.12	0	RAI17	Homo sapiens retinoic acid induced 17 (RAI17), mRNA.
2882.28	0	2280.23	0	2109.02	0	2412.74	0	2536.4	0	1741.79	0	ZDHHC8	Homo sapiens zinc finger, DHHC-type containing 8 (ZDHHC8), mRNA.
2882.1	0	2889.64	0	1777.27	0	2876.15	0	1901.85	0	1962.13	0	SSRP1	Homo sapiens structure specific recognition protein 1 (SSRP1), mRNA.
2877.3	0	2136.59	0	2253.47	0	2118.78	0	2095.53	0	1688.84	0	ALDH7A1	Homo sapiens aldehyde dehydrogenase 7 family, member A1 (ALDH7A1), mRNA.
2876.42	0	1933.87	0	2638.12	0	2036.4	0	2979.78	0	1675.77	0	NCSTN	Homo sapiens nicastrin (NCSTN), mRNA.
2876.3	0	2624.51	0	2940.17	0	2315.89	0	2573.83	0	1891.48	0		full-length cDNA clone CS0DI004YA15 of Placenta Cot 25-normalized of Homo sapiens (human)
2874.25	0	2018.14	0	2274.87	0	1989.26	0	2199.56	0	1624.1	0	PRPSAP1	Homo sapiens phosphoribosyl pyrophosphate synthetase-associated protein 1 (PRPSAP1), mRNA.
2869.74	0	2960.01	0	2197.77	0	3084.36	0	2248.95	0	2329.04	0	SUGT1	Homo sapiens SGT1, suppressor of G2 allele of SKP1 (S. cerevisiae) (SUGT1), mRNA.
2864.57	0	2546.77	0	2563.18	0	3886.31	0	2209.45	0	3116.94	0	KIAA1913	Homo sapiens KIAA1913 (KIAA1913), mRNA.
2864.29	0	3759.16	0	2695.59	0	2663.38	0	2505.55	0	2742.4	0	NRP1	Homo sapiens neuropilin 1 (NRP1), transcript variant 1, mRNA.
2863.03	0	1837.67	0	1528.48	0	2079.6	0	2044.46	0	1480.38	0	WDR18	Homo sapiens WD repeat domain 18 (WDR18), mRNA.
2860.28	0	2829.87	0	2225.59	0	2496.57	0	1907.2	0	2345.13	0	UBE2E1	Homo sapiens ubiquitin-conjugating enzyme E2E 1 (UBC4/5 homolog, yeast) (UBE2E1), transcript variant 1, mRNA.
2857.58	0	2540.18	0	2258.97	0	2333.01	0	2709.21	0	2486.43	0	SFT2D1	Homo sapiens SFT2 domain containing 1 (SFT2D1), mRNA.
2857.07	0	2850.75	0	2631.3	0	2220.02	0	2508.15	0	1868.04	0	RCN2	Homo sapiens reticulocalbin 2, EF-hand calcium binding domain (RCN2), mRNA.
2855.91	0	2387.53	0	1777.72	0	2919.8	0	2054.59	0	1965.18	0	PRPF31	Homo sapiens PRP31 pre-mRNA processing factor 31 homolog (yeast) (PRPF31), mRNA.
2855.75	0	3097.29	0	2712.99	0	2732.78	0	1819.63	0	2156.82	0	ZFP91	Homo sapiens zinc finger protein 91 homolog (mouse) (ZFP91), transcript variant 1, mRNA.
2854.38	0	1920.34	0	2552.37	0	1959.66	0	2823.9	0	1532.91	0	C20orf3	Homo sapiens chromosome 20 open reading frame 3 (C20orf3), mRNA.
2851.63	0	1587.92	0	3200.92	0	1895.18	0	3902.93	0	1362.96	0	RGS4	Homo sapiens regulator of G-protein signalling 4 (RGS4), mRNA.
2850.03	0	2422.38	0	2467.09	0	2548.32	0	2636.86	0	2078.68	0	ZNHIT1	Homo sapiens zinc finger, HIT type 1 (ZNHIT1), mRNA.
2848.67	0	2187.5	0	2164.17	0	2328.07	0	2542.13	0	2110.34	0	BCAP31	Homo sapiens B-cell receptor-associated protein 31 (BCAP31), mRNA.
2846.97	0	1423.27	0	2116.01	0	1768.27	0	2665.02	0	1369.63	0	FAM79A	Homo sapiens family with sequence similarity 79, member A (FAM79A), mRNA.
2845.89	0	2454.09	0	1852.92	0	2636.41	0	2513.3	0	2455.46	0	PRPF8	Homo sapiens PRP8 pre-mRNA processing factor 8 homolog (yeast) (PRPF8), mRNA.
2844.99	0	3131.95	0	1900.08	0	3214.19	0	2397.52	0	2945.54	0	AES	Homo sapiens amino-terminal enhancer of split (AES), transcript variant 1, mRNA.
2844.86	0	2799.76	0	2744	0	3142.44	0	2915.13	0	3431.58	0	LPP	Homo sapiens LIM domain containing preferred translocation partner in lipoma (LPP), mRNA.
2844.11	0	1912.45	0	1774.97	0	2344.14	0	2469.87	0	2063.79	0	TRAM2	Homo sapiens translocation associated membrane protein 2 (TRAM2), mRNA.
2839.82	0	1717	0	2124.57	0	1575.92	0	2935.66	0	1037.94	0	ZDHHC7	Homo sapiens zinc finger, DHHC-type containing 7 (ZDHHC7), mRNA.
2839.11	0	2559.31	0	2120.1	0	2599.82	0	2274.72	0	2325.43	0	COPS5	Homo sapiens COP9 constitutive photomorphogenic homolog subunit 5 (Arabidopsis) (COPS5), mRNA.
2836.79	0	1759.33	0	2454.75	0	1622.48	0	2218.49	0	1682.81	0	TMEM43	Homo sapiens transmembrane protein 43 (TMEM43), mRNA.
2833.31	0	1416.28	0	2280.92	0	1255.34	0	2363.36	0	627.371	0	FTH1	Homo sapiens ferritin, heavy polypeptide 1 (FTH1), mRNA.
2833.26	0	2587.8	0	2366.76	0	2427.61	0	1975.19	0	1842.81	0	MAT2B	Homo sapiens methionine adenosyltransferase II, beta (MAT2B), transcript variant 1, mRNA.
2828.57	0	1970.59	0	2542.33	0	2239.73	0	2506.93	0	1365.78	0	TYMS	Homo sapiens thymidylate synthetase (TYMS), mRNA.
2824.41	0	2070.89	0	2381.3	0	1901.79	0	2420.8	0	1493.98	0	PPP6C	Homo sapiens protein phosphatase 6, catalytic subunit (PPP6C), mRNA.
2821.13	0	3270.09	0	2933.22	0	3275.15	0	2531.57	0	2680.8	0	PJA2	Homo sapiens praja 2, RING-H2 motif containing (PJA2), mRNA.
2816.28	0	2647.99	0	2280.61	0	2106.35	0	2276.69	0	1854.09	0	CHP	Homo sapiens calcium binding protein P22 (CHP), mRNA.
2814.15	0	3058.36	0	2686.36	0	3028.6	0	2144.9	0	2677.75	0	ZNF9	Homo sapiens zinc finger protein 9 (a cellular retroviral nucleic acid binding protein) (ZNF9), mRNA.
2813.72	0	2621.88	0	1989.42	0	2972.16	0	1981.32	0	2256.93	0	POLR2H	Homo sapiens polymerase (RNA) II (DNA directed) polypeptide H (POLR2H), mRNA.
2811.3	0	1355.14	0	2513.49	0	989.883	0	1368.72	0	1083.28	0	CRIP1	Homo sapiens cysteine-rich protein 1 (intestinal) (CRIP1), mRNA.
2810.37	0	2794.77	0	2354.68	0	2559.43	0	3073.24	0	2551.78	0	LOC647048	PREDICTED: Homo sapiens similar to hypothetical gene LOC283846 (LOC647048), mRNA.
2805.59	0	2100.91	0	1418.81	0	2461.58	0	1798.53	0	1763.9	0	NOLA2	Homo sapiens nucleolar protein family A, member 2 (H/ACA small nucleolar RNPs) (NOLA2), transcript variant 1, mRNA.
2805.25	0	2899.47	0	1667.15	0	954.77	0	1257.41	0	571.375	0	EGR1	Homo sapiens early growth response 1 (EGR1), mRNA.
2805.23	0	2170.28	0	1828.46	0	2581.03	0	2019.83	0	1833.85	0	HSPC023	Homo sapiens HSPC023 protein (HSPC023), mRNA.
2803.06	0	470.802	0	1978.97	0	877.821	0	1415.94	0	487.552	0	COL12A1	Homo sapiens collagen, type XII, alpha 1 (COL12A1), transcript variant short, mRNA.
2800.56	0	2303.44	0	2563.06	0	2411.16	0	2817.69	0	1748.68	0	SDF4	Homo sapiens stromal cell derived factor 4 (SDF4), mRNA.
2799.65	0	2118.6	0	1756.37	0	2105.91	0	1965.76	0	1517.84	0	LOC654094	PREDICTED: Homo sapiens similar to 60S ribosomal protein L26-like 1 (LOC654094), mRNA.
2790.79	0	2690.12	0	2525.35	0	2323.69	0	2205.61	0	1941.11	0	C2orf32	Homo sapiens chromosome 2 open reading frame 32 (C2orf32), mRNA.
2787.77	0	2967.43	0	2546.89	0	2614.17	0	2269.02	0	2095.51	0	ARL5	Homo sapiens ADP-ribosylation factor-like 5 (ARL5), transcript variant 1, mRNA.
2785.64	0	1829.04	0	1632.03	0	2153.24	0	1907.31	0	1763.9	0	EMD	Homo sapiens emerin (Emery-Dreifuss muscular dystrophy) (EMD), mRNA.
2779.78	0	2472.28	0	2074.01	0	2147.62	0	2526.83	0	2031.28	0	TNFRSF1A	Homo sapiens tumor necrosis factor receptor superfamily, member 1A (TNFRSF1A), mRNA.
2778.59	0	1938.24	0	1819.97	0	1929.2	0	2249.34	0	1626.01	0	FLJ20625	Homo sapiens hypothetical protein FLJ20625 (FLJ20625), mRNA.
2771.16	0	3075.2	0	2614.81	0	4218.75	0	2386.76	0	3534.93	0	GLRX	Homo sapiens glutaredoxin (thioltransferase) (GLRX), mRNA.
2769.27	0	6701.15	0	2148.63	0	9420.26	0	2252.13	0	8206.13	0	S100A16	Homo sapiens S100 calcium binding protein A16 (S100A16), mRNA.
2767.8	0	2026.47	0	2177.42	0	1810.9	0	2162.7	0	1498.1	0	APPBP1	Homo sapiens amyloid beta precursor protein binding protein 1 (APPBP1), transcript variant 1, mRNA.
2767.31	0	1693.47	0	2045.08	0	2335.66	0	1913.51	0	1730.79	0	SRPRB	Homo sapiens signal recognition particle receptor, B subunit (SRPRB), mRNA.
2766.86	0	1767.22	0	2010.16	0	2031.4	0	2618.06	0	1063.37	0	ANKRD13	Homo sapiens ankyrin repeat domain 13 (ANKRD13), mRNA.
2766.58	0	2160.96	0	2251.36	0	2152.2	0	2240.38	0	1330.27	0	FH	Homo sapiens fumarate hydratase (FH), nuclear gene encoding mitochondrial protein, mRNA.
2762.7	0	2202.03	0	1925.59	0	2143.35	0	1595	0	1674.05	0	C1orf37	Homo sapiens chromosome 1 open reading frame 37 (C1orf37), mRNA.
2761.36	0	2178.3	0	2048.9	0	2227.59	0	2235.96	0	1735.31	0	LOC653377	PREDICTED: Homo sapiens similar to family with sequence similarity 36, member A (LOC653377), mRNA.
2760.93	0	2542.11	0	2483.57	0	1952.93	0	2433.36	0	1265.72	0	REEP5	Homo sapiens receptor accessory protein 5 (REEP5), mRNA.
2756.93	0	1154.09	0	2451.44	0	1015.92	0	2296.57	0	557.666	0	TMEM47	Homo sapiens transmembrane protein 47 (TMEM47), mRNA.
2754.96	0	1672.8	0	2251.29	0	1891.1	0	2685.52	0	1371.57	0	C11orf17	Homo sapiens chromosome 11 open reading frame 17 (C11orf17), transcript variant 2, mRNA.
2751.89	0	2702.26	0	4048.18	0	4175.94	0	4041.27	0	3330.37	0	LTBP2	Homo sapiens latent transforming growth factor beta binding protein 2 (LTBP2), mRNA.
2750.56	0	1805.96	0	2837.51	0	2684.58	0	2436.22	0	1304.04	0	UAP1	Homo sapiens UDP-N-acteylglucosamine pyrophosphorylase 1 (UAP1), mRNA.
2749.14	0	2061.43	0	2337.75	0	1745.34	0	2200.65	0	411.881	0	EIF3S10	Homo sapiens eukaryotic translation initiation factor 3, subunit 10 theta, 150/170kDa (EIF3S10), mRNA.
2746.16	0	2326.85	0	2132.86	0	2379.56	0	2079.81	0	1906.74	0	TSG101	Homo sapiens tumor susceptibility gene 101 (TSG101), mRNA.
2745.29	0	2813.82	0	1401.37	0	2347.57	0	2239.98	0	2695.22	0	PGD	Homo sapiens phosphogluconate dehydrogenase (PGD), mRNA.
2743.33	0	2439.2	0	1775.69	0	2627.36	0	2277.38	0	1904.68	0	CLTA	Homo sapiens clathrin, light polypeptide (Lca) (CLTA), transcript variant brain-specific, mRNA.
2742.05	0	1643.71	0	2655.24	0	1045.36	0	1746.13	0	1198.92	0		Homo sapiens cDNA FLJ26539 fis, clone KDN09310
2740.6	0	3110.04	0	2775.73	0	2514.18	0	2538.44	0	1545.09	0	KDELC2	Homo sapiens KDEL (Lys-Asp-Glu-Leu) containing 2 (KDELC2), mRNA.
2740.55	0	2174.64	0	2486.74	0	2224.5	0	2923.01	0	2218.98	0	TM9SF1	Homo sapiens transmembrane 9 superfamily member 1 (TM9SF1), transcript variant 1, mRNA.
2740.41	0	2646.77	0	2130.78	0	3360.56	0	2284.24	0	3004.88	0	INPP5A	Homo sapiens inositol polyphosphate-5-phosphatase, 40kDa (INPP5A), mRNA.
2740.09	0	2443.51	0	3105.27	0	2231.09	0	2584	0	1969.6	0	LOXL1	Homo sapiens lysyl oxidase-like 1 (LOXL1), mRNA.
2738.41	0	2135.46	0	1340.59	0	1947.5	0	1819.52	0	1709.21	0	GTPBP6	Homo sapiens GTP binding protein 6 (putative) (GTPBP6), mRNA.
2736.28	0	2292.11	0	2150.19	0	1254.5	0	3989.5	0	1212.53	0	DKFZP586H2123	Homo sapiens regeneration associated muscle protease (DKFZP586H2123), transcript variant 2, mRNA.
2735.02	0	2361.55	0	2868.21	0	1959.1	0	2873.96	0	1116.84	0	LOC653888	PREDICTED: Homo sapiens similar to Actin-related protein 2/3 complex subunit 1B (ARP2/3 complex 41 kDa subunit) (p41-ARC) (LOC653888), mRNA.
2728.11	0	2667.67	0	2185.01	0	3007.14	0	1796.33	0	1854.71	0	UBE2D3	Homo sapiens ubiquitin-conjugating enzyme E2D 3 (UBC4/5 homolog, yeast) (UBE2D3), transcript variant 6, mRNA.
2723.71	0	2283.73	0	2513.43	0	2390.33	0	2835.65	0	2167.49	0	DNAPTP6	Homo sapiens DNA polymerase-transactivated protein 6 (DNAPTP6), mRNA.
2723.04	0	1606.78	0	2606.34	0	1361.98	0	2854.56	0	1097.6	0	METRNL	PREDICTED: Homo sapiens meteorin, glial cell differentiation regulator-like (METRNL), mRNA.
2722.86	0	2724.76	0	2219.89	0	3174.9	0	2328.03	0	2530.71	0	ARPC5L	Homo sapiens actin related protein 2/3 complex, subunit 5-like (ARPC5L), mRNA.
2722.26	0	2388.38	0	2704.8	0	2301.98	0	2983.68	0	2052.43	0	AP3B1	Homo sapiens adaptor-related protein complex 3, beta 1 subunit (AP3B1), mRNA.
2720.42	0	2030.67	0	2645.29	0	2287.43	0	2631.11	0	1772.05	0	NARS	Homo sapiens asparaginyl-tRNA synthetase (NARS), mRNA.
2719.35	0	3579.13	0	1960.93	0	3957.84	0	2314.87	0	3847.56	0	STEAP1	Homo sapiens six transmembrane epithelial antigen of the prostate 1 (STEAP1), mRNA.
2717.1	0	1094.46	0	1592.18	0	1401.5	0	2377.95	0	693.837	0	KIAA0746	Homo sapiens KIAA0746 protein (KIAA0746), mRNA.
2717.01	0	2113.89	0	1861.19	0	3112.51	0	1984.69	0	2658.97	0	C9orf119	PREDICTED: Homo sapiens chromosome 9 open reading frame 119 (C9orf119), mRNA.
2716.9	0	2401.5	0	1474.82	0	2047.36	0	2066.82	0	1940.17	0	FLOT1	Homo sapiens flotillin 1 (FLOT1), mRNA.
2714.59	0	2972.14	0	1785.39	0	2885.44	0	2332.26	0	2742.72	0	PTOV1	Homo sapiens prostate tumor overexpressed gene 1 (PTOV1), mRNA.
2711.28	0	1763.62	0	1645.77	0	2548.16	0	2308.35	0	2236.79	0	NAGK	Homo sapiens N-acetylglucosamine kinase (NAGK), mRNA.
2710.34	0	2928.35	0	1919.68	0	4057.27	0	2128.62	0	3320.13	0	GLT25D1	Homo sapiens glycosyltransferase 25 domain containing 1 (GLT25D1), mRNA.
2706.98	0	2206.06	0	2124.22	0	2216.29	0	1934.27	0	1582.76	0	DDX47	Homo sapiens DEAD (Asp-Glu-Ala-Asp) box polypeptide 47 (DDX47), transcript variant 2, mRNA.
2706.53	0	2219.18	0	1791.14	0	2466.13	0	2085.94	0	1706.7	0	EEF1D	Homo sapiens eukaryotic translation elongation factor 1 delta (guanine nucleotide exchange protein) (EEF1D), transcript variant 1, mRNA.
2705.36	0	2218.78	0	2099.59	0	2567.97	0	2374.07	0	2376.12	0	SRP54	Homo sapiens signal recognition particle 54kDa (SRP54), mRNA.
2702.91	0	2033.01	0	1851.68	0	2683.46	0	2236.53	0	1660.02	0	SEC13L1	Homo sapiens SEC13-like 1 (S. cerevisiae) (SEC13L1), transcript variant 2, mRNA.
2701.03	0	2096.34	0	2098.69	0	2002.07	0	2049.89	0	1565.46	0	CCDC6	Homo sapiens coiled-coil domain containing 6 (CCDC6), mRNA.
2700.19	0	1037.51	0	1055.77	0	1779.21	0	2256.08	0	1781.34	0	DDIT4	Homo sapiens DNA-damage-inducible transcript 4 (DDIT4), mRNA.
2700.12	0	3057.62	0	1756.95	0	2832.71	0	2036.88	0	2550.13	0	GPSN2	Homo sapiens glycoprotein, synaptic 2 (GPSN2), mRNA.
2695.33	0	1932.43	0	2049.77	0	1398.37	0	2197.25	0	1341.19	0	MKRN1	Homo sapiens makorin, ring finger protein, 1 (MKRN1), mRNA.
2693.86	0	2702.08	0	2357.9	0	2602.74	0	2358.39	0	2453.26	0	HSPH1	Homo sapiens heat shock 105kDa/110kDa protein 1 (HSPH1), mRNA.
2691.14	0	2510.07	0	2570.88	0	3059.13	0	2237.15	0	1827.79	0	BICD2	Homo sapiens bicaudal D homolog 2 (Drosophila) (BICD2), transcript variant 1, mRNA.
2689.19	0	2077.99	0	2240.1	0	2917.55	0	2480.58	0	2174.25	0	ACOT7	Homo sapiens acyl-CoA thioesterase 7 (ACOT7), transcript variant hBACHd, mRNA.
2688.21	0	1948.27	0	1894.32	0	2519.13	0	1955.6	0	1301.6	0	GTPBP4	Homo sapiens GTP binding protein 4 (GTPBP4), mRNA.
2687.05	0	1150.76	0	1461.9	0	1316.73	0	1484.43	0	1153.28	0	HMOX1	Homo sapiens heme oxygenase (decycling) 1 (HMOX1), mRNA.
2686.19	0	1541.25	0	3440.89	0	1497.31	0	3498.26	0	1085.06	0	UNQ1940	Homo sapiens HWKM1940 (UNQ1940), mRNA.
2685.24	0	993.716	0	3586.58	0	922.63	0	2366.36	0	497.553	0	PRSS23	Homo sapiens protease, serine, 23 (PRSS23), mRNA.
2684.25	0	2360.89	0	2225.75	0	2309.82	0	2261.47	0	2334.94	0	UBQLN1	Homo sapiens ubiquilin 1 (UBQLN1), transcript variant 1, mRNA.
2683.87	0	472.228	0	537.023	0	434.506	0	1435.49	0	465.602	0	CEBPD	Homo sapiens CCAAT/enhancer binding protein (C/EBP), delta (CEBPD), mRNA.
2681.86	0	2480.55	0	2103.97	0	2445.32	0	2265.14	0	1997.83	0	SF3B1	Homo sapiens splicing factor 3b, subunit 1, 155kDa (SF3B1), transcript variant 1, mRNA.
2681.02	0	2087.26	0	2160.76	0	2148.78	0	2313.36	0	1564.11	0	TMEM111	Homo sapiens transmembrane protein 111 (TMEM111), mRNA.
2680.48	0	1997.12	0	1838.37	0	2327.71	0	2150.04	0	1613.04	0	TMEM93	Homo sapiens transmembrane protein 93 (TMEM93), transcript variant 1, mRNA.
2677.49	0	2855.36	0	2018.1	0	3033.43	0	2116.93	0	2868.7	0	PSMA3	Homo sapiens proteasome (prosome, macropain) subunit, alpha type, 3 (PSMA3), transcript variant 1, mRNA.
2676.25	0	2396.78	0	2453.42	0	2361.73	0	1715.22	0	2134.64	0	NDUFB5	Homo sapiens NADH dehydrogenase (ubiquinone) 1 beta subcomplex, 5, 16kDa (NDUFB5), nuclear gene encoding mitochondrial protein, mRNA.
2674.29	0	1986.33	0	1996.5	0	2058.6	0	1929.47	0	1616.52	0	PQLC1	Homo sapiens PQ loop repeat containing 1 (PQLC1), mRNA.
2672.48	0	857.408	0	1588.15	0	857.771	0	1978.36	0	763.023	0	SIDT2	Homo sapiens SID1 transmembrane family, member 2 (SIDT2), mRNA.
2670.84	0	1806.03	0	1758.91	0	1984.37	0	1910.19	0	1521.81	0	FAM44B	Homo sapiens family with sequence similarity 44, member B (FAM44B), mRNA.
2665.13	0	2911.66	0	2904.47	0	2877.55	0	2077.45	0	2134.35	0	PCNA	Homo sapiens proliferating cell nuclear antigen (PCNA), transcript variant 2, mRNA.
2663.82	0	687.072	0	1040.93	0	702.306	0	1681.41	0	400.819	0	RHOB	Homo sapiens ras homolog gene family, member B (RHOB), mRNA.
2662.49	0	1751.73	0	2651.26	0	1855.67	0	3422.19	0	1520.7	0	ARHGAP23	PREDICTED: Homo sapiens Rho GTPase activating protein 23, transcript variant 2 (ARHGAP23), mRNA.
2653.41	0	2614.77	0	2043.52	0	3120.85	0	2152.67	0	2081.02	0	GNL2	Homo sapiens guanine nucleotide binding protein-like 2 (nucleolar) (GNL2), mRNA.
2653.1	0	2612.59	0	1858.35	0	2718.61	0	1748.84	0	2308.35	0	SF3B14	Homo sapiens splicing factor 3B, 14 kDa subunit (SF3B14), mRNA.
2650.02	0	2459.18	0	2460.74	0	2608.92	0	2591.4	0	2179.81	0		Homo sapiens mRNA; cDNA DKFZp434C1613 (from clone DKFZp434C1613)
2649.67	0	2884.58	0	2186.05	0	3263.64	0	2227.18	0	2577.36	0	AKR1A1	Homo sapiens aldo-keto reductase family 1, member A1 (aldehyde reductase) (AKR1A1), transcript variant 1, mRNA.
2640.99	0	2642.18	0	2378.25	0	2368.9	0	2032.28	0	1965.77	0	JAM3	Homo sapiens junctional adhesion molecule 3 (JAM3), mRNA.
2639.76	0	2411.18	0	1695.75	0	2427.51	0	2144.63	0	2192.08	0	TSPAN17	Homo sapiens tetraspanin 17 (TSPAN17), transcript variant 1, mRNA.
2638.95	0	2396.77	0	2660.43	0	2678.64	0	2598.02	0	2254.89	0	KDELR3	Homo sapiens KDEL (Lys-Asp-Glu-Leu) endoplasmic reticulum protein retention receptor 3 (KDELR3), transcript variant 2, mRNA.
2637.11	0	2455.61	0	1960.74	0	2308.16	0	2135.79	0	2321.16	0	METTL5	Homo sapiens methyltransferase like 5 (METTL5), mRNA.
2631.91	0	2174.71	0	1922.91	0	2690.46	0	2288.22	0	1826.56	0	UROS	Homo sapiens uroporphyrinogen III synthase (congenital erythropoietic porphyria) (UROS), mRNA.
2624.94	0	1900.61	0	1503.17	0	2092.47	0	1865.6	0	1391.04	0	NT5C	Homo sapiens 5', 3'-nucleotidase, cytosolic (NT5C), mRNA.
2624.91	0	1636.73	0	2179.89	0	1855.74	0	3203.4	0	1126.02	0	EXT1	Homo sapiens exostoses (multiple) 1 (EXT1), mRNA.
2619.22	0	2133.25	0	1804.14	0	2032.87	0	2139.61	0	1729.01	0	ETFB	Homo sapiens electron-transfer-flavoprotein, beta polypeptide (ETFB), transcript variant 2, mRNA.
2617.02	0	1762.7	0	2151.08	0	1796.17	0	2342.68	0	1561.49	0	IARS	Homo sapiens isoleucine-tRNA synthetase (IARS), transcript variant short, mRNA.
2616.57	0	1576.06	0	1951.21	0	1721.74	0	2569.49	0	1631.84	0	CLIPR-59	Homo sapiens CLIP-170-related protein (CLIPR-59), mRNA.
2616.24	0	2135.55	0	2001.24	0	2244.7	0	2450.74	0	1524.32	0	DNAJC7	Homo sapiens DnaJ (Hsp40) homolog, subfamily C, member 7 (DNAJC7), mRNA.
2609.02	0	3449.91	0	1641.24	0	3377.26	0	2067.61	0	3679.78	0	TAGLN2	Homo sapiens transgelin 2 (TAGLN2), mRNA.
2607.52	0	2426.25	0	2424.15	0	2695.86	0	2048.06	0	2341.46	0	LOC650982	PREDICTED: Homo sapiens similar to DC2 protein (LOC650982), mRNA.
2606.2	0	2164.67	0	2742.72	0	1947.21	0	2255.26	0	1330.35	0	NUCB2	Homo sapiens nucleobindin 2 (NUCB2), mRNA.
2605.78	0	2662.78	0	2458.28	0	2297.44	0	1436.65	0	2227.29	0	FLJ20647	Homo sapiens hypothetical protein FLJ20647 (FLJ20647), mRNA.
2604.43	0	3084.31	0	1778.32	0	3531.7	0	1988.43	0	2447.69	0	IRAK1	Homo sapiens interleukin-1 receptor-associated kinase 1 (IRAK1), transcript variant 2, mRNA.
2603.91	0	2090.41	0	3195.13	0	2151.78	0	2798.5	0	1031.75	0	LOC493869	Homo sapiens similar to RIKEN cDNA 2310016C16 (LOC493869), mRNA.
2597.3	0	1650.75	0	2952.23	0	1309.39	0	2801.42	0	1269.43	0	SGCE	Homo sapiens sarcoglycan, epsilon (SGCE), mRNA.
2596.94	0	2000.5	0	1573.81	0	2445.19	0	1662.19	0	1656.94	0	MRPL22	Homo sapiens mitochondrial ribosomal protein L22 (MRPL22), nuclear gene encoding mitochondrial protein, transcript variant 2, mRNA.
2591.64	0	2359.85	0	2355.88	0	2231.58	0	2200.26	0	2117.38	0	C6orf62	Homo sapiens chromosome 6 open reading frame 62 (C6orf62), mRNA.
2590.45	0	2750.56	0	2142.77	0	2385.84	0	2366.34	0	2361.66	0	MYO10	Homo sapiens myosin X (MYO10), mRNA.
2590.09	0	1741.04	0	2440.42	0	2525.75	0	2672.06	0	1677.44	0	RCN3	Homo sapiens reticulocalbin 3, EF-hand calcium binding domain (RCN3), mRNA.
2588.43	0	2737.93	0	2285.42	0	2638.18	0	1704.11	0	2478.95	0	LSM5	Homo sapiens LSM5 homolog, U6 small nuclear RNA associated (S. cerevisiae) (LSM5), mRNA.
2587.42	0	2158.75	0	1806.76	0	2170.19	0	1811.72	0	1617.88	0	CSE1L	Homo sapiens CSE1 chromosome segregation 1-like (yeast) (CSE1L), transcript variant 2, mRNA.
2586.85	0	1949	0	2032.86	0	1995.43	0	2270.11	0	1540.54	0	TAX1BP1	Homo sapiens Tax1 (human T-cell leukemia virus type I) binding protein 1 (TAX1BP1), mRNA.
2586.53	0	2418.62	0	2238.55	0	2119.32	0	1786.29	0	1558.6	0	DEK	Homo sapiens DEK oncogene (DNA binding) (DEK), mRNA.
2586.05	0	2028.33	0	2111.92	0	2034.3	0	2436.56	0	1367.8	0	TSPAN3	Homo sapiens tetraspanin 3 (TSPAN3), transcript variant 2, mRNA.
2582.23	0	2127.52	0	2117.46	0	2102.75	0	2128.79	0	1627.72	0	TM9SF2	Homo sapiens transmembrane 9 superfamily member 2 (TM9SF2), mRNA.
2582.12	0	2172.55	0	2245.7	0	2391.61	0	2081.53	0	2180.64	0	NUP62	Homo sapiens nucleoporin 62kDa (NUP62), transcript variant 1, mRNA.
2581.31	0	1868.05	0	1984.45	0	2332.98	0	2232.46	0	1928.21	0	AK2	Homo sapiens adenylate kinase 2 (AK2), transcript variant AK2A, mRNA.
2579.68	0	2084.78	0	1891.83	0	2601.72	0	2055.61	0	1726.67	0	SIVA	Homo sapiens CD27-binding (Siva) protein (SIVA), transcript variant 2, mRNA.
2579.18	0	1626.6	0	2040.28	0	1743.98	0	2292.24	0	1354.67	0	COL16A1	Homo sapiens collagen, type XVI, alpha 1 (COL16A1), mRNA.
2579.07	0	3249.09	0	2396.58	0	3601.26	0	2174.92	0	1889.16	0	UGP2	Homo sapiens UDP-glucose pyrophosphorylase 2 (UGP2), transcript variant 1, mRNA.
2578.89	0	1954.95	0	1996.25	0	1819.51	0	1780.67	0	1407.91	0	TMEM126A	Homo sapiens transmembrane protein 126A (TMEM126A), mRNA.
2575.11	0	1900.9	0	1735.86	0	2311.04	0	1875.16	0	1645.94	0	PWP1	Homo sapiens PWP1 homolog (S. cerevisiae) (PWP1), mRNA.
2573.53	0	2490.21	0	1178.29	0	1945.01	0	1699.1	0	1837.2	0	KLF6	Homo sapiens Kruppel-like factor 6 (KLF6), transcript variant 1, mRNA.
2571.48	0	2278.85	0	1876.09	0	2093.36	0	2256.29	0	1671.53	0	CKAP5	Homo sapiens cytoskeleton associated protein 5 (CKAP5), transcript variant 1, mRNA.
2570.53	0	1904.17	0	2169.24	0	2302.45	0	2015.91	0	1997.53	0	BNIP3	Homo sapiens BCL2/adenovirus E1B 19kDa interacting protein 3 (BNIP3), nuclear gene encoding mitochondrial protein, mRNA.
2570.45	0	2234.78	0	1512.4	0	2046.85	0	2179.27	0	1714.06	0	TRAPPC1	Homo sapiens trafficking protein particle complex 1 (TRAPPC1), mRNA.
2569.18	0	1652.4	0	2294.14	0	1775.37	0	3164.29	0	1540.83	0	C10orf38	Homo sapiens chromosome 10 open reading frame 38 (C10orf38), mRNA.
2568.59	0	2497.46	0	2857.57	0	2197.03	0	3276.48	0	1755.08	0	HRIHFB2122	Homo sapiens Tara-like protein (HRIHFB2122), transcript variant 1, mRNA.
2567.15	0	2243.95	0	1607.9	0	2381.96	0	1828.27	0	1639.47	0	SNRPA1	Homo sapiens small nuclear ribonucleoprotein polypeptide A' (SNRPA1), mRNA.
2566.57	0	2706.91	0	2497.38	0	2616.51	0	2226.72	0	2500.05	0	BSG	Homo sapiens basigin (Ok blood group) (BSG), transcript variant 2, mRNA.
2563.1	0	2208.28	0	1589.07	0	1932.8	0	2448.3	0	1836.41	0	LOC440345	PREDICTED: Homo sapiens hypothetical protein LOC440345, transcript variant 11 (LOC440345), mRNA.
2561.23	0	2702.32	0	1518.15	0	2341.65	0	1801.19	0	2636.02	0	THYN1	Homo sapiens thymocyte nuclear protein 1 (THYN1), transcript variant 3, mRNA.
2560.59	0	1696.27	0	1914.71	0	1988.1	0	1744.99	0	1709.39	0	SAR1B	Homo sapiens SAR1 gene homolog B (S. cerevisiae) (SAR1B), transcript variant 2, mRNA.
2555.09	0	1665.92	0	1905.79	0	1768.91	0	3444.64	0	1995.1	0	IGF2R	Homo sapiens insulin-like growth factor 2 receptor (IGF2R), mRNA.
2554.89	0	2558.69	0	2728.96	0	3048.23	0	3071.05	0	2661.72	0	FAT	Homo sapiens FAT tumor suppressor homolog 1 (Drosophila) (FAT), mRNA.
2551.51	0	2204.28	0	2282.23	0	1975.06	0	2478.81	0	1852.47	0	MSRB2	Homo sapiens methionine sulfoxide reductase B2 (MSRB2), mRNA.
2549.96	0	1869.29	0	2235.66	0	1839.65	0	1577.24	0	1476.05	0	C15orf15	Homo sapiens chromosome 15 open reading frame 15 (C15orf15), mRNA.
2548.27	0	2094.42	0	2056.35	0	2538.04	0	2645.04	0	1776.17	0	CRR9	Homo sapiens cisplatin resistance related protein CRR9p (CRR9), mRNA.
2546.76	0	2485.54	0	1921.31	0	2145.66	0	1504.53	0	1649.13	0	ZNF207	Homo sapiens zinc finger protein 207 (ZNF207), transcript variant 1, mRNA.
2544.97	0	2386.2	0	1641.02	0	2155.03	0	2156.85	0	2313.87	0	LOC643668	PREDICTED: Homo sapiens similar to peptidase (prosome, macropain) 26S subunit, ATPase 1, transcript variant 1 (LOC643668), mRNA.
2544.25	0	2068.12	0	1977.04	0	1964.07	0	1988.45	0	1779.69	0	CHMP2A	Homo sapiens chromatin modifying protein 2A (CHMP2A), transcript variant 1, mRNA.
2543.73	0	2638.48	0	1762.35	0	2162.63	0	2021.22	0	1999.96	0	RAB5B	Homo sapiens RAB5B, member RAS oncogene family (RAB5B), mRNA.
2543.08	0	3481.16	0	1604.32	0	4968.18	0	1717.27	0	3708.1	0	IRX3	Homo sapiens iroquois homeobox protein 3 (IRX3), mRNA.
2541.97	0	1434.92	0	1767.59	0	659.251	0	1293.52	0	135.302	0	LITAF	Homo sapiens lipopolysaccharide-induced TNF factor (LITAF), mRNA.
2540.62	0	1956.03	0	2087.69	0	1929.36	0	2740.14	0	1696.46	0	CREB3L2	Homo sapiens cAMP responsive element binding protein 3-like 2 (CREB3L2), mRNA.
2540.5	0	3711.9	0	2413.51	0	1827.7	0	1761.26	0	2148.47	0	COLEC12	Homo sapiens collectin sub-family member 12 (COLEC12), transcript variant I, mRNA.
2538.35	0	2902.44	0	2447.81	0	2495.67	0	1994.03	0	974.021	0	HAS2	PREDICTED: Homo sapiens hyaluronan synthase 2 (HAS2), mRNA.
2538.26	0	2133.48	0	2203.01	0	2086.66	0	2210.23	0	1414.71	0	LOC643949	PREDICTED: Homo sapiens similar to 60S acidic ribosomal protein P2 (LOC643949), mRNA.
2537.47	0	2798.49	0	1587.67	0	2915.49	0	1979.26	0	2299.25	0	PSMB10	Homo sapiens proteasome (prosome, macropain) subunit, beta type, 10 (PSMB10), mRNA.
2536.72	0	2100.23	0	1352.5	0	2106.02	0	1839.11	0	1537.78	0	IDH3B	Homo sapiens isocitrate dehydrogenase 3 (NAD+) beta (IDH3B), nuclear gene encoding mitochondrial protein, transcript variant 2, mRNA.
2535.9	0	2045.55	0	1818.78	0	2045.82	0	1415.81	0	1734.68	0	C14orf112	Homo sapiens chromosome 14 open reading frame 112 (C14orf112), mRNA.
2533.25	0	2999.31	0	2067.4	0	3092.28	0	2649.99	0	2925.69	0	MVP	Homo sapiens major vault protein (MVP), transcript variant 2, mRNA.
2532.86	0	2518.71	0	1988.79	0	2207.91	0	1840.58	0	2052.98	0		Homo sapiens cDNA FLJ13267 fis, clone OVARC1000964
2531.07	0	1986.92	0	2157.25	0	2118.02	0	1862.98	0	1326.13	0	DNAJA2	Homo sapiens DnaJ (Hsp40) homolog, subfamily A, member 2 (DNAJA2), mRNA.
2528.67	0	2701.88	0	2302.06	0	2602.83	0	2045.77	0	1766.13	0	ACTR3	Homo sapiens ARP3 actin-related protein 3 homolog (yeast) (ACTR3), mRNA.
2527.2	0	2121.91	0	2060.38	0	2150.28	0	2043.58	0	1657.33	0	KIAA0174	Homo sapiens KIAA0174 (KIAA0174), mRNA.
2525.36	0	2181.66	0	1679.87	0	2101.99	0	1918.38	0	2064.27	0	DFNA5	Homo sapiens deafness, autosomal dominant 5 (DFNA5), mRNA.
2525.22	0	2017.67	0	1984.73	0	2170.3	0	2266.01	0	1913.03	0	TUG1	Homo sapiens taurine upregulated gene 1 (TUG1) on chromosome 22.
2524.89	0	2633.12	0	1791.01	0	2619.89	0	2095.59	0	2295.44	0	LOC399942	PREDICTED: Homo sapiens similar to Tubulin alpha-2 chain (Alpha-tubulin 2), transcript variant 5 (LOC399942), mRNA.
2524.88	0	2042.3	0	1530.44	0	1977.04	0	1876.77	0	1496.23	0	DCTN3	Homo sapiens dynactin 3 (p22) (DCTN3), transcript variant 2, mRNA.
2521.75	0	2176.49	0	1243.04	0	2071.45	0	1645.59	0	1684.99	0	C17orf61	Homo sapiens chromosome 17 open reading frame 61 (C17orf61), mRNA.
2519.34	0	2309.52	0	2304.72	0	2161.44	0	1822.64	0	1557.01	0	RYK	Homo sapiens RYK receptor-like tyrosine kinase (RYK), transcript variant 1, mRNA.
2518.58	0	1871.16	0	2338.17	0	1644.45	0	2362.07	0	899.021	0	RPL23A	Homo sapiens ribosomal protein L23a (RPL23A), mRNA.
2518.48	0	169.45	0	2436.94	0	143.434	0	2220.8	0	161.828	0	CXCL12	Homo sapiens chemokine (C-X-C motif) ligand 12 (stromal cell-derived factor 1) (CXCL12), transcript variant 3, mRNA.
2516.44	0	2421.75	0	2054.98	0	1759.13	0	2159.4	0	1711.46	0	IQWD1	Homo sapiens IQ motif and WD repeats 1 (IQWD1), transcript variant 1, mRNA.
2515.66	0	2766.09	0	1658.18	0	3221.99	0	2180.26	0	2352.93	0	COX17	Homo sapiens COX17 homolog, cytochrome c oxidase assembly protein (yeast) (COX17), nuclear gene encoding mitochondrial protein, mRNA.
2515.41	0	2110.13	0	2537.16	0	2232.12	0	2293.08	0	1909.02	0	CCNDBP1	Homo sapiens cyclin D-type binding-protein 1 (CCNDBP1), transcript variant 2, mRNA.
2514.1	0	960.712	0	1294.94	0	528.063	0	2152.16	0	539.437	0	ARID5B	Homo sapiens AT rich interactive domain 5B (MRF1-like) (ARID5B), mRNA.
2512.33	0	2395.74	0	2247.07	0	2660.78	0	2255.1	0	2275.75	0	RABEPK	Homo sapiens Rab9 effector protein with kelch motifs (RABEPK), mRNA.
2511.51	0	2018.47	0	1519.59	0	2499.7	0	2228.73	0	1566.19	0	CCT7	Homo sapiens chaperonin containing TCP1, subunit 7 (eta) (CCT7), transcript variant 1, mRNA.
2509.55	0	2375.91	0	2501.42	0	2399.42	0	2937.18	0	1950.94	0	TMEM9B	Homo sapiens TMEM9 domain family, member B (TMEM9B), mRNA.
2508.22	0	1855.43	0	1732.96	0	1818.89	0	2110.2	0	1531.58	0	C11orf2	Homo sapiens chromosome 11 open reading frame2 (C11orf2), mRNA.
2500.52	0	2216.47	0	1384.94	0	1968.02	0	1654.64	0	1570.3	0	BLOC1S1	Homo sapiens biogenesis of lysosome-related organelles complex-1, subunit 1 (BLOC1S1), mRNA.
2500.16	0	1871.76	0	1536.1	0	2069.05	0	1722.58	0	1574.1	0	RALY	Homo sapiens RNA binding protein, autoantigenic (hnRNP-associated with lethal yellow homolog (mouse)) (RALY), transcript variant 1, mRNA.
2499.21	0	1967.57	0	1621.61	0	1858.95	0	1679.51	0	1693.36	0	LOC645436	PREDICTED: Homo sapiens similar to Heterogeneous nuclear ribonucleoprotein A1 (Helix-destabilizing protein) (Single-strand binding protein) (hnRNP core protein A1) (HDP-1) (Topoisomerase-inhibitor suppressed) (LOC645436), mRNA.
2497.02	0	2116.55	0	2328.66	0	2554.12	0	2296.39	0	2376.79	0	TMEM87A	Homo sapiens transmembrane protein 87A (TMEM87A), mRNA.
2493.03	0	2118.51	0	1883.78	0	2753.64	0	2479.91	0	2022.01	0	EIF4G1	Homo sapiens eukaryotic translation initiation factor 4 gamma, 1 (EIF4G1), transcript variant 5, mRNA.
2493.03	0	2501.06	0	1730.22	0	2724.07	0	1867.35	0	2124.15	0	NUDT5	Homo sapiens nudix (nucleoside diphosphate linked moiety X)-type motif 5 (NUDT5), mRNA.
2491.22	0	1619.85	0	1707.63	0	2451.16	0	2539.88	0	1661.84	0	SRM	Homo sapiens spermidine synthase (SRM), mRNA.
2490.07	0	2469.58	0	2113.9	0	2253.78	0	1686.86	0	1633.73	0	NUDT1	Homo sapiens nudix (nucleoside diphosphate linked moiety X)-type motif 1 (NUDT1), transcript variant 4B, mRNA.
2485.37	0	1891.42	0	1448.65	0	1721.96	0	1640.4	0	1353.22	0	GALK1	Homo sapiens galactokinase 1 (GALK1), mRNA.
2482.68	0	1621.33	0	2119.15	0	1745.2	0	2006	0	1514.62	0	TMEM109	Homo sapiens transmembrane protein 109 (TMEM109), mRNA.
2482.47	0	2382.41	0	1940.23	0	1881.47	0	1928.47	0	1737.9	0	UBXD2	Homo sapiens UBX domain containing 2 (UBXD2), mRNA.
2482.29	0	1871.81	0	1913.13	0	1687.63	0	2321.03	0	1234.96	0	HIBADH	Homo sapiens 3-hydroxyisobutyrate dehydrogenase (HIBADH), mRNA.
2479.91	0	1932.64	0	1903.07	0	1962.5	0	1767.7	0	1714.66	0	C9orf78	Homo sapiens chromosome 9 open reading frame 78 (C9orf78), transcript variant 1, mRNA.
2479.43	0	2307.12	0	2375.45	0	2567.78	0	2144.71	0	2281.64	0	CHURC1	Homo sapiens churchill domain containing 1 (CHURC1), mRNA.
2477.79	0	2462.56	0	1918.57	0	2539.73	0	1858.45	0	1465.4	0	LBR	Homo sapiens lamin B receptor (LBR), transcript variant 1, mRNA.
2476.34	0	1114.01	0	1571.08	0	1151.96	0	2415.92	0	857.876	0	SLC1A5	Homo sapiens solute carrier family 1 (neutral amino acid transporter), member 5 (SLC1A5), mRNA.
2474.11	0	2221.1	0	2164.18	0	2206.6	0	2455.43	0	1488.17	0	KIAA0100	Homo sapiens KIAA0100 (KIAA0100), mRNA.
2472.34	0	2352.32	0	2266.53	0	2270.06	0	2598.39	0	1947.73	0	CAPN1	Homo sapiens calpain 1, (mu/I) large subunit (CAPN1), mRNA.
2472.25	0	1845.31	0	2202.64	0	1657.65	0	2021.15	0	1300.85	0	SCAMP1	Homo sapiens secretory carrier membrane protein 1 (SCAMP1), transcript variant 2, mRNA.
2471.97	0	2691.84	0	2167.79	0	2716.75	0	1792.46	0	2360.11	0	DENR	Homo sapiens density-regulated protein (DENR), mRNA.
2471.68	0	2180.47	0	2182.43	0	2311.66	0	1858.99	0	1646.31	0	TMEM106C	Homo sapiens transmembrane protein 106C (TMEM106C), mRNA.
2470.85	0	2182.2	0	2464.04	0	1883.73	0	1888.71	0	1496.99	0	RPL22	Homo sapiens ribosomal protein L22 (RPL22), mRNA.
2470.02	0	2510.07	0	2288.92	0	2925.92	0	2243.07	0	2382.52	0	ATP6V1D	Homo sapiens ATPase, H+ transporting, lysosomal 34kDa, V1 subunit D (ATP6V1D), mRNA.
2466.63	0	2017.24	0	1514.27	0	2380.16	0	1903.2	0	1791.89	0	ADAR	Homo sapiens adenosine deaminase, RNA-specific (ADAR), transcript variant 2, mRNA.
2466.25	0	759.415	0	3473.34	0	203.963	0	4370.69	0	65.884	0.0014556	ALDH1A3	Homo sapiens aldehyde dehydrogenase 1 family, member A3 (ALDH1A3), mRNA.
2464.27	0	2060.69	0	1891.83	0	2247.37	0	1950.89	0	1528.61	0	NDUFA13	Homo sapiens NADH dehydrogenase (ubiquinone) 1 alpha subcomplex, 13 (NDUFA13), mRNA.
2463.7	0	1840.15	0	1459.43	0	1852	0	1874.81	0	1679.42	0	ABCF1	Homo sapiens ATP-binding cassette, sub-family F (GCN20), member 1 (ABCF1), transcript variant 2, mRNA.
2461.74	0	2367.4	0	1678.97	0	2832.38	0	1992.72	0	2101.06	0	BRD9	Homo sapiens bromodomain containing 9 (BRD9), transcript variant 1, mRNA.
2461.45	0	2746.66	0	1946.91	0	2945.88	0	2606.75	0	2039.56	0	TARS	Homo sapiens threonyl-tRNA synthetase (TARS), mRNA.
2459.47	0	1926.02	0	1395.61	0	2073.11	0	1809.15	0	1324.17	0	EIF2B4	Homo sapiens eukaryotic translation initiation factor 2B, subunit 4 delta, 67kDa (EIF2B4), transcript variant 1, mRNA.
2459.23	0	2112.48	0	2136.59	0	1690.94	0	1965.43	0	1724.72	0	CCDC53	Homo sapiens coiled-coil domain containing 53 (CCDC53), mRNA.
2458.26	0	1433.21	0	1403.98	0	1606.83	0	2576.88	0	1107.04	0	TXNRD1	Homo sapiens thioredoxin reductase 1 (TXNRD1), transcript variant 1, mRNA.
2456.45	0	2009.82	0	1756.6	0	1973.26	0	1645.85	0	1588.4	0	SF3B4	Homo sapiens splicing factor 3b, subunit 4, 49kDa (SF3B4), mRNA.
2454.12	0	1802.93	0	2109.82	0	2706.43	0	2528.55	0	2059.09	0	DDA1	Homo sapiens DDA1 (DDA1), mRNA.
2452.87	0	2204.78	0	1747.89	0	2320.57	0	2498.12	0	1928.12	0	SPTAN1	Homo sapiens spectrin, alpha, non-erythrocytic 1 (alpha-fodrin) (SPTAN1), mRNA.
2451.75	0	2089.04	0	2020.07	0	2383.29	0	1489.56	0	1519.34	0	POLE3	Homo sapiens polymerase (DNA directed), epsilon 3 (p17 subunit) (POLE3), mRNA.
2451.56	0	2602.49	0	1720.36	0	2432.17	0	2418.88	0	2134.75	0	WDR6	Homo sapiens WD repeat domain 6 (WDR6), mRNA.
2449.46	0	2359.52	0	1611.19	0	2320.6	0	1757.24	0	1914.77	0	RALA	Homo sapiens v-ral simian leukemia viral oncogene homolog A (ras related) (RALA), mRNA.
2447.17	0	2379.69	0	2057.41	0	2141.16	0	1564.18	0	1527.75	0	DERA	Homo sapiens 2-deoxyribose-5-phosphate aldolase homolog (C. elegans) (DERA), mRNA.
2445.95	0	1560.19	0	2143.54	0	1529.09	0	2144.8	0	1154.73	0	CYBA	Homo sapiens cytochrome b-245, alpha polypeptide (CYBA), mRNA.
2443.75	0	2811.49	0	2333.61	0	2771.8	0	2183.51	0	2300.47	0	PIK3R2	Homo sapiens phosphoinositide-3-kinase, regulatory subunit 2 (p85 beta) (PIK3R2), mRNA.
2441.26	0	2329.32	0	2251.12	0	2118.86	0	1717.83	0	1890.19	0	RBM22	Homo sapiens RNA binding motif protein 22 (RBM22), mRNA.
2437.62	0	1535.56	0	1669.97	0	2315.12	0	2063.93	0	1991.78	0	ATP6V0B	Homo sapiens ATPase, H+ transporting, lysosomal 21kDa, V0 subunit c'' (ATP6V0B), mRNA.
2435.24	0	2207.47	0	2181.95	0	2140.39	0	2013.81	0	1666.21	0	CNIH	Homo sapiens cornichon homolog (Drosophila) (CNIH), transcript variant 2, mRNA.
2430.3	0	2010.18	0	2503.32	0	2535.7	0	2388.25	0	1515.46	0	ATP6V1G1	Homo sapiens ATPase, H+ transporting, lysosomal 13kDa, V1 subunit G isoform 1 (ATP6V1G1), mRNA.
2429.89	0	2021.17	0	1800.06	0	2160.94	0	2583.96	0	1550.4	0	ARHGEF2	Homo sapiens rho/rac guanine nucleotide exchange factor (GEF) 2 (ARHGEF2), mRNA.
2429	0	2127.32	0	1697.29	0	1984.54	0	2778.81	0	1988.13	0	RBM9	Homo sapiens RNA binding motif protein 9 (RBM9), transcript variant 1, mRNA.
2425.72	0	293.657	0	1426.17	0	1135.77	0	1802.77	0	438.38	0	GREM1	Homo sapiens gremlin 1, cysteine knot superfamily, homolog (Xenopus laevis) (GREM1), mRNA.
2425.67	0	1889.5	0	1418.96	0	2132.73	0	2257.86	0	1645.03	0	ATP6V0D1	Homo sapiens ATPase, H+ transporting, lysosomal 38kDa, V0 subunit d isoform 1 (ATP6V0D1), mRNA.
2424.89	0	1069	0	1430.64	0	815.899	0	1360.14	0	479.113	0	SGK	Homo sapiens serum/glucocorticoid regulated kinase (SGK), mRNA.
2419.19	0	2272.28	0	1770.01	0	2674.91	0	2249.47	0	2118.29	0	U2AF2	Homo sapiens U2 (RNU2) small nuclear RNA auxiliary factor 2 (U2AF2), transcript variant 1, mRNA.
2418.67	0	2107.76	0	2115.56	0	2535.21	0	2290.53	0	2081.73	0	DCTD	Homo sapiens dCMP deaminase (DCTD), transcript variant 2, mRNA.
2418.55	0	1678.62	0	2065.1	0	1353.73	0	2350.65	0	1089.31	0	LOC652489	PREDICTED: Homo sapiens similar to SMT3 suppressor of mif two 3 homolog 2 (LOC652489), mRNA.
2417.88	0	2361.59	0	2233.26	0	2519.16	0	2088.89	0	2435	0	TACC1	Homo sapiens transforming, acidic coiled-coil containing protein 1 (TACC1), mRNA.
2416.17	0	1535.2	0	1631.21	0	1749.82	0	2599.21	0	1445.37	0	RANGAP1	Homo sapiens Ran GTPase activating protein 1 (RANGAP1), mRNA.
2415.98	0	2117.59	0	1731.88	0	2139.17	0	2066.65	0	1521.75	0	RAD23A	Homo sapiens RAD23 homolog A (S. cerevisiae) (RAD23A), mRNA.
2415.98	0	1686.63	0	1973.48	0	1901.49	0	2085.99	0	1422.12	0	EIF1AX	PREDICTED: Homo sapiens eukaryotic translation initiation factor 1A, X-linked (EIF1AX), mRNA.
2415.57	0	1805.37	0	1581.88	0	1925.95	0	2113.06	0	1570.44	0	CLCN7	Homo sapiens chloride channel 7 (CLCN7), mRNA.
2413.74	0	1867.9	0	1820.77	0	1902.48	0	2023.14	0	1442.33	0	MRPS22	Homo sapiens mitochondrial ribosomal protein S22 (MRPS22), nuclear gene encoding mitochondrial protein, mRNA.
2406.08	0	3197.99	0	1833.3	0	4692.18	0	2317.53	0	3707.16	0	DBN1	Homo sapiens drebrin 1 (DBN1), transcript variant 2, mRNA.
2404.71	0	1990.06	0	2080.5	0	2047.73	0	2373.9	0	1506.11	0	TUBG1	Homo sapiens tubulin, gamma 1 (TUBG1), mRNA.
2404.37	0	2095.89	0	1614.05	0	2194.03	0	1952.31	0	1909.73	0	PSMA7	Homo sapiens proteasome (prosome, macropain) subunit, alpha type, 7 (PSMA7), mRNA.
2403.37	0	2204.58	0	3749.95	0	2733.86	0	3106.11	0	1443.19	0	TXNIP	Homo sapiens thioredoxin interacting protein (TXNIP), mRNA.
2400.38	0	1669.41	0	1567.52	0	1511.97	0	2203.24	0	1380.87	0	ATXN2	Homo sapiens ataxin 2 (ATXN2), mRNA.
2399.26	0	1962.25	0	3280.59	0	1675.01	0	1925.85	0	1488.86	0	CYBRD1	Homo sapiens cytochrome b reductase 1 (CYBRD1), mRNA.
2399.19	0	271.964	0	4049.55	0	385.595	0	1786.36	0	166.871	0	CYP1B1	Homo sapiens cytochrome P450, family 1, subfamily B, polypeptide 1 (CYP1B1), mRNA.
2395.12	0	4363.27	0	985.348	0	3681.06	0	1329.85	0	4160.26	0	SCD	Homo sapiens stearoyl-CoA desaturase (delta-9-desaturase) (SCD), mRNA.
2393.23	0	1872.75	0	1803.33	0	1673.92	0	2187.46	0	1392.92	0	SDAD1	Homo sapiens SDA1 domain containing 1 (SDAD1), mRNA.
2393.19	0	2022.52	0	1348.96	0	2043.61	0	1877.69	0	1470.8	0	MRPS15	Homo sapiens mitochondrial ribosomal protein S15 (MRPS15), nuclear gene encoding mitochondrial protein, mRNA.
2389.62	0	2242.06	0	1573.23	0	2108.59	0	1707.33	0	2048.19	0	NAP1L4	Homo sapiens nucleosome assembly protein 1-like 4 (NAP1L4), mRNA.
2388.89	0	1441.2	0	2132.65	0	1064.47	0	2352.35	0	981.352	0	ATP6V0E2L	Homo sapiens ATPase, H+ transporting V0 subunit E2-like (rat) (ATP6V0E2L), mRNA.
2388.24	0	2429.19	0	2033.11	0	2671.97	0	1938.52	0	2327.14	0	SPCS2	Homo sapiens signal peptidase complex subunit 2 homolog (S. cerevisiae) (SPCS2), mRNA.
2386.45	0	1273.67	0	1767.81	0	1450.76	0	2458.97	0	1091.9	0	CD151	Homo sapiens CD151 antigen (CD151), transcript variant 4, mRNA.
2386.08	0	1698.28	0	3236.54	0	1518.12	0	2796	0	1189.32	0	OAF	Homo sapiens OAF homolog (Drosophila) (OAF), mRNA.
2378.97	0	2131.93	0	1921.94	0	2286.92	0	1985.18	0	1907.41	0	NDUFA8	Homo sapiens NADH dehydrogenase (ubiquinone) 1 alpha subcomplex, 8, 19kDa (NDUFA8), nuclear gene encoding mitochondrial protein, mRNA.
2378.84	0	1824.75	0	2578.06	0	2028.2	0	2776.29	0	1826.58	0	ITGB5	Homo sapiens integrin, beta 5 (ITGB5), mRNA.
2376.75	0	1867.1	0	1547.47	0	2017.23	0	1693.35	0	1390.19	0	PHB2	Homo sapiens prohibitin 2 (PHB2), mRNA.
2375.68	0	2260.77	0	1884.32	0	2115.83	0	2105.36	0	1525.91	0	CPSF4	Homo sapiens cleavage and polyadenylation specific factor 4, 30kDa (CPSF4), mRNA.
2371.07	0	46.7951	0.00291121	877.763	0	79.2751	0.00291121	1926.11	0	17.2083	0.010917	CPA4	Homo sapiens carboxypeptidase A4 (CPA4), mRNA.
2370.07	0	1768.29	0	1647.55	0	1931.27	0	1793.74	0	1342.48	0	SUPT16H	Homo sapiens suppressor of Ty 16 homolog (S. cerevisiae) (SUPT16H), mRNA.
2368.96	0	2331.11	0	1559.8	0	2176.71	0	1676.04	0	1471.88	0	RANBP1	Homo sapiens RAN binding protein 1 (RANBP1), mRNA.
2366.74	0	1927.4	0	1896.63	0	2599.5	0	2235.64	0	1721.76	0	TERF2IP	Homo sapiens telomeric repeat binding factor 2, interacting protein (TERF2IP), mRNA.
2366.34	0	2158.42	0	1947.35	0	2513.28	0	1986.09	0	2296.53	0	DHRS7	Homo sapiens dehydrogenase/reductase (SDR family) member 7 (DHRS7), mRNA.
2365.61	0	2851.42	0	1876.8	0	3085.59	0	2027.06	0	2394.69	0	BZW2	Homo sapiens basic leucine zipper and W2 domains 2 (BZW2), mRNA.
2364.47	0	1938.87	0	1693.92	0	2371.94	0	1988.65	0	1879.21	0	TIMM23	PREDICTED: Homo sapiens translocase of inner mitochondrial membrane 23 homolog (yeast) (TIMM23), mRNA.
2364.26	0	1707.41	0	1749.53	0	1965.17	0	2102.05	0	1533.57	0	KIAA0376	Homo sapiens KIAA0376 protein (KIAA0376), mRNA.
2362.82	0	2317.01	0	2275.86	0	2309.93	0	2092.03	0	1641.35	0	LAMB1	Homo sapiens laminin, beta 1 (LAMB1), mRNA.
2362.03	0	2008.67	0	1763.62	0	1970.38	0	1984.1	0	1539.38	0	CYB5A	Homo sapiens cytochrome b5 type A (microsomal) (CYB5A), transcript variant 1, mRNA.
2361.6	0	2172.33	0	1530.34	0	2432.61	0	1976.21	0	1598.08	0	APEH	Homo sapiens N-acylaminoacyl-peptide hydrolase (APEH), mRNA.
2361.06	0	1482.91	0	1031.92	0	1249.98	0	1472.48	0	1050.48	0	PPP1R15A	Homo sapiens protein phosphatase 1, regulatory (inhibitor) subunit 15A (PPP1R15A), mRNA.
2360.26	0	1799.64	0	1743.38	0	1886.51	0	1845.42	0	1550.53	0	TM2D3	Homo sapiens TM2 domain containing 3 (TM2D3), transcript variant 2, mRNA.
2358.57	0	1984.97	0	1745.6	0	1911.22	0	2184.48	0	1818.89	0	FLJ11305	Homo sapiens hypothetical protein FLJ11305 (FLJ11305), mRNA.
2356.26	0	2214.44	0	1594.06	0	1993.07	0	1802.34	0	1267.24	0	LOC440093	Homo sapiens similar to H3 histone, family 3B (LOC440093), mRNA.
2355.15	0	1449.55	0	1733.95	0	2074.39	0	1771.56	0	1267.26	0	AK2	Homo sapiens adenylate kinase 2 (AK2), transcript variant AK2A, mRNA.
2354.82	0	3630.79	0	2047.13	0	4965.62	0	2849.99	0	4376.1	0	SH3PXD2A	Homo sapiens SH3 and PX domains 2A (SH3PXD2A), mRNA.
2351.32	0	2495.92	0	2120.53	0	2854.68	0	1799.56	0	2402.26	0	LOC653965	PREDICTED: Homo sapiens similar to Signal peptidase complex subunit 2 (Microsomal signal peptidase 25 kDa subunit) (SPase 25 kDa subunit), transcript variant 3 (LOC653965), mRNA.
2349.33	0	1874.17	0	1465.59	0	2428.61	0	2052.5	0	1834.1	0	GPI	Homo sapiens glucose phosphate isomerase (GPI), mRNA.
2348.79	0	2163.07	0	1579.06	0	2839.64	0	2263.55	0	1995.73	0	SEC61A1	Homo sapiens Sec61 alpha 1 subunit (S. cerevisiae) (SEC61A1), mRNA.
2348.7	0	2324.1	0	2474.41	0	2097.33	0	1568.4	0	1894.86	0	PCNP	Homo sapiens PEST-containing nuclear protein (PCNP), mRNA.
2348.67	0	2106.02	0	1704.47	0	2198.57	0	2100.38	0	1916.68	0	SRRM2	Homo sapiens serine/arginine repetitive matrix 2 (SRRM2), mRNA.
2344.59	0	1933.68	0	1561.38	0	2167.22	0	2084.21	0	1986.72	0	PIN1	Homo sapiens protein (peptidylprolyl cis/trans isomerase) NIMA-interacting 1 (PIN1), mRNA.
2338.67	0	2286.62	0	3393.55	0	1470.72	0	1740.54	0	1473.36	0	BTG1	Homo sapiens B-cell translocation gene 1, anti-proliferative (BTG1), mRNA.
2336.75	0	1574.09	0	2119.44	0	1233.03	0	2501.67	0	797.097	0	CTNNAL1	Homo sapiens catenin (cadherin-associated protein), alpha-like 1 (CTNNAL1), mRNA.
2336.64	0	4288.13	0	3377.03	0	4894.01	0	2600.05	0	5178.76	0	SPOCK	Homo sapiens sparc/osteonectin, cwcv and kazal-like domains proteoglycan (testican) (SPOCK), mRNA.
2335.08	0	815.945	0	1563.25	0	1052.44	0	2154.38	0	706.306	0	PRPS1	Homo sapiens phosphoribosyl pyrophosphate synthetase 1 (PRPS1), mRNA.
2333.49	0	2624.45	0	2278.63	0	1593.73	0	1915.7	0	1281.84	0	RND3	Homo sapiens Rho family GTPase 3 (RND3), mRNA.
2333.49	0	2079.92	0	1584.12	0	2247	0	1839.61	0	1885.02	0	TAF10	Homo sapiens TAF10 RNA polymerase II, TATA box binding protein (TBP)-associated factor, 30kDa (TAF10), mRNA.
2332.62	0	1707.8	0	1610.45	0	1711.55	0	1736.8	0	1251.46	0	PSARL	Homo sapiens presenilin associated, rhomboid-like (PSARL), mRNA.
2331.45	0	1990.94	0	1903.68	0	2073.56	0	1838.71	0	1732.15	0	UBXD8	Homo sapiens UBX domain containing 8 (UBXD8), mRNA.
2324.93	0	2260.08	0	1719.06	0	2112.24	0	2081.8	0	1851.78	0	SLC35B2	Homo sapiens solute carrier family 35, member B2 (SLC35B2), mRNA.
2324.76	0	2459.8	0	2152.82	0	2275.83	0	2296.9	0	1559.11	0	MGEA5	Homo sapiens meningioma expressed antigen 5 (hyaluronidase) (MGEA5), mRNA.
2320.91	0	2006.4	0	1443.81	0	2006.72	0	1808.25	0	1933.47	0	LOC647346	PREDICTED: Homo sapiens similar to Alcohol dehydrogenase class III chi chain (Glutathione-dependent formaldehyde dehydrogenase) (FDH), transcript variant 2 (LOC647346), mRNA.
2320.25	0	1259.45	0	1125.02	0	1096.36	0	1628.47	0	1107.03	0	NFKBIA	Homo sapiens nuclear factor of kappa light polypeptide gene enhancer in B-cells inhibitor, alpha (NFKBIA), mRNA.
2316.65	0	1538.5	0	1828.95	0	1447.12	0	1619.66	0	1021.84	0	ADI1	Homo sapiens acireductone dioxygenase 1 (ADI1), mRNA.
2316	0	1947.63	0	1588.91	0	1808.79	0	1626.48	0	1475.86	0	RPS21	Homo sapiens ribosomal protein S21 (RPS21), mRNA.
2314.49	0	2120.84	0	2080.84	0	2073.3	0	1939.86	0	2036.6	0	PSMD10	Homo sapiens proteasome (prosome, macropain) 26S subunit, non-ATPase, 10 (PSMD10), transcript variant 2, mRNA.
2313.19	0	784.947	0	1593.92	0	614.44	0	2029.01	0	356.606	0	SYNC1	Homo sapiens syncoilin, intermediate filament 1 (SYNC1), mRNA.
2312.03	0	2557.81	0	1670.87	0	2895.81	0	2306.2	0	2615.81	0	CD97	Homo sapiens CD97 antigen (CD97), transcript variant 1, mRNA.
2311.43	0	3434.71	0	2070.45	0	3874.64	0	2352.24	0	4229.12	0	MLLT11	Homo sapiens myeloid/lymphoid or mixed-lineage leukemia (trithorax homolog, Drosophila); translocated to, 11 (MLLT11), mRNA.
2310.7	0	1556.01	0	1779.63	0	1317.64	0	2001.91	0	1234.1	0	C1orf85	Homo sapiens chromosome 1 open reading frame 85 (C1orf85), mRNA.
2309.79	0	570.833	0	1676.14	0	316.684	0	1302.58	0	291.513	0	TWIST1	Homo sapiens twist homolog 1 (acrocephalosyndactyly 3; Saethre-Chotzen syndrome) (Drosophila) (TWIST1), mRNA.
2308.82	0	1666.6	0	1502.21	0	1498.52	0	1722.32	0	1101.68	0	ARF5	Homo sapiens ADP-ribosylation factor 5 (ARF5), mRNA.
2306.51	0	1297.06	0	1342.58	0	1353.02	0	1626.85	0	1086.71	0	ALKBH7	Homo sapiens alkB, alkylation repair homolog 7 (E. coli) (ALKBH7), mRNA.
2306.13	0	5906.48	0	3394.85	0	3420.46	0	2112.6	0	5591.92	0	TSC22D1	Homo sapiens TSC22 domain family, member 1 (TSC22D1), transcript variant 1, mRNA.
2304.76	0	2303.97	0	1203.11	0	2982.51	0	1630.51	0	2117.35	0	WBSCR1	Homo sapiens Williams-Beuren syndrome chromosome region 1 (WBSCR1), transcript variant 1, mRNA.
2304.53	0	2034.77	0	1677.65	0	2380.96	0	1831.87	0	1597.87	0	NOL5A	Homo sapiens nucleolar protein 5A (56kDa with KKE/D repeat) (NOL5A), mRNA.
2304.53	0	1741.74	0	1861.14	0	1679.99	0	2115.89	0	1251.91	0	PLEKHM2	PREDICTED: Homo sapiens pleckstrin homology domain containing, family M (with RUN domain) member 2 (PLEKHM2), mRNA.
2303.8	0	701.412	0	1421.05	0	381.053	0	1262.53	0	58.2964	0.00218341	EPDR1	Homo sapiens ependymin related protein 1 (zebrafish) (EPDR1), mRNA.
2303.01	0	1942.76	0	1804.32	0	1751.13	0	2016.97	0	1734.58	0	ACAT1	Homo sapiens acetyl-Coenzyme A acetyltransferase 1 (acetoacetyl Coenzyme A thiolase) (ACAT1), nuclear gene encoding mitochondrial protein, mRNA.
2300.52	0	1959.63	0	1908.07	0	2022.06	0	2038.66	0	1278.47	0	VDP	Homo sapiens vesicle docking protein p115 (VDP), mRNA.
2299.11	0	1518.26	0	2693.11	0	1935.25	0	2272.31	0	1131.4	0	P4HA1	Homo sapiens procollagen-proline, 2-oxoglutarate 4-dioxygenase (proline 4-hydroxylase), alpha polypeptide I (P4HA1), transcript variant 1, mRNA.
2298.85	0	1734.48	0	1714.28	0	1704.52	0	1896.99	0	1409.46	0	AMZ2	Homo sapiens archaemetzincins-2 (AMZ2), transcript variant 1, mRNA.
2293.54	0	1533.88	0	1573.08	0	1533.85	0	1988.14	0	1083.79	0	SRP68	Homo sapiens signal recognition particle 68kDa (SRP68), mRNA.
2292.82	0	1624.36	0	1238.27	0	1791.11	0	1715.8	0	1320.63	0	NDUFS7	Homo sapiens NADH dehydrogenase (ubiquinone) Fe-S protein 7, 20kDa (NADH-coenzyme Q reductase) (NDUFS7), mRNA.
2291.61	0	1735.06	0	2140.67	0	1742.09	0	1814.15	0	1524.19	0	RAB11A	Homo sapiens RAB11A, member RAS oncogene family (RAB11A), mRNA.
2290.27	0	2051.23	0	1733.9	0	2145.8	0	1591.93	0	1710.99	0	mimitin	Homo sapiens Myc-induced mitochondria protein (mimitin), mRNA.
2289.78	0	1975.83	0	1889.24	0	1973.03	0	1480.64	0	1386.13	0	RBMX	Homo sapiens RNA binding motif protein, X-linked (RBMX), mRNA.
2289.68	0	1161.49	0	766.126	0	1079.65	0	1945.95	0	888.895	0	FZD2	Homo sapiens frizzled homolog 2 (Drosophila) (FZD2), mRNA.
2289.37	0	1626.34	0	1577.41	0	1839.56	0	1741.1	0	1479.98	0	NFKB1	Homo sapiens nuclear factor of kappa light polypeptide gene enhancer in B-cells 1 (p105) (NFKB1), mRNA.
2285.55	0	2213.05	0	2164.59	0	2380.32	0	1769.6	0	1909.89	0	CKLF	Homo sapiens chemokine-like factor (CKLF), transcript variant 3, mRNA.
2284.33	0	1507.87	0	1822.78	0	1290.71	0	2044.48	0	1069.25	0	RAB3GAP1	Homo sapiens RAB3 GTPase activating protein subunit 1 (catalytic) (RAB3GAP1), mRNA.
2283.91	0	2787.72	0	1861.22	0	2327.25	0	1985.68	0	2206.93	0	RALB	Homo sapiens v-ral simian leukemia viral oncogene homolog B (ras related; GTP binding protein) (RALB), mRNA.
2282.93	0	2510.16	0	1727.33	0	2640.74	0	1901.75	0	1917.47	0	CCT6A	Homo sapiens chaperonin containing TCP1, subunit 6A (zeta 1) (CCT6A), transcript variant 2, mRNA.
2282.1	0	1744.81	0	1792.5	0	2058.21	0	2437.61	0	1429.07	0	SLC7A1	Homo sapiens solute carrier family 7 (cationic amino acid transporter, y+ system), member 1 (SLC7A1), mRNA.
2281.34	0	1969.57	0	1298.24	0	1429.56	0	1676.82	0	1685.64	0	MXRA8	Homo sapiens matrix-remodelling associated 8 (MXRA8), mRNA.
2280.78	0	1914.71	0	1609.87	0	2307.37	0	2022.93	0	1745.23	0	C1orf144	Homo sapiens chromosome 1 open reading frame 144 (C1orf144), mRNA.
2278.64	0	1392.52	0	1921.63	0	1728.03	0	2205.43	0	1141.92	0	C15orf24	Homo sapiens chromosome 15 open reading frame 24 (C15orf24), mRNA.
2272.02	0	1811.1	0	1796.41	0	2028.3	0	1910.37	0	1070.07	0	PPP4R1	Homo sapiens protein phosphatase 4, regulatory subunit 1 (PPP4R1), mRNA.
2269.8	0	2319.07	0	1985.6	0	1895.72	0	2046.55	0	2219.54	0	WBP5	Homo sapiens WW domain binding protein 5 (WBP5), transcript variant 4, mRNA.
2269.41	0	1375.19	0	1971.28	0	1488.11	0	1917.95	0	1473.08	0	SLC17A5	Homo sapiens solute carrier family 17 (anion/sugar transporter), member 5 (SLC17A5), mRNA.
2267.24	0	2833.63	0	2590	0	2215.75	0	2295.16	0	2121.04	0	SH3KBP1	Homo sapiens SH3-domain kinase binding protein 1 (SH3KBP1), transcript variant 1, mRNA.
2263.11	0	1805.47	0	1331.71	0	1709.7	0	1868.11	0	1409.61	0	ETFB	Homo sapiens electron-transfer-flavoprotein, beta polypeptide (ETFB), transcript variant 1, mRNA.
2260.86	0	1993.13	0	1897.82	0	2066.72	0	1899.68	0	1614.55	0	TFDP1	Homo sapiens transcription factor Dp-1 (TFDP1), mRNA.
2260.57	0	1715.24	0	1301.58	0	1854.54	0	1408.92	0	1447.24	0	KLHDC3	Homo sapiens kelch domain containing 3 (KLHDC3), mRNA.
2258.32	0	1356.38	0	1843.88	0	1532.19	0	1686.82	0	740.902	0	MRPS33	Homo sapiens mitochondrial ribosomal protein S33 (MRPS33), nuclear gene encoding mitochondrial protein, transcript variant 1, mRNA.
2256.26	0	3000.59	0	2633.82	0	2074.27	0	1995.98	0	1822.99	0	CCNG1	Homo sapiens cyclin G1 (CCNG1), transcript variant 2, mRNA.
2255.88	0	2107.63	0	1724.57	0	2652.94	0	1631.69	0	1672.45	0	THOC3	PREDICTED: Homo sapiens THO complex 3 (THOC3), mRNA.
2252.73	0	1662.39	0	1263.71	0	1398.89	0	1709.62	0	1098.49	0	COASY	Homo sapiens Coenzyme A synthase (COASY), mRNA.
2252.42	0	1820.88	0	1173.35	0	1571.78	0	2230.59	0	1564.86	0	ARPC3	Homo sapiens actin related protein 2/3 complex, subunit 3, 21kDa (ARPC3), mRNA.
2250.07	0	1608.36	0	1749.7	0	1583.83	0	1750.68	0	1537.32	0	SERF1A	PREDICTED: Homo sapiens small EDRK-rich factor 1A (telomeric) (SERF1A), mRNA.
2249.47	0	1692.62	0	1362.46	0	1645.79	0	1475.02	0	1428.86	0	EIF3S3	Homo sapiens eukaryotic translation initiation factor 3, subunit 3 gamma, 40kDa (EIF3S3), mRNA.
2248.96	0	1041.43	0	1503.62	0	846.813	0	1573.06	0	788.828	0	RARA	Homo sapiens retinoic acid receptor, alpha (RARA), transcript variant 2, mRNA.
2247.5	0	2613.67	0	1919.9	0	2265.22	0	1820.79	0	2503.86	0	LOC643940	PREDICTED: Homo sapiens similar to HIG1 domain family member 1A (Hypoxia-inducible gene 1 protein) (LOC643940), mRNA.
2247.48	0	2032.47	0	1189.28	0	1282.76	0	1085.61	0	1612.44	0	HCFC1R1	Homo sapiens host cell factor C1 regulator 1 (XPO1 dependent) (HCFC1R1), transcript variant 2, mRNA.
2247.23	0	1734.58	0	1855.67	0	1956.23	0	2421.46	0	1601.29	0	RFNG	Homo sapiens radical fringe homolog (Drosophila) (RFNG), mRNA.
2245.73	0	1744.82	0	1817.01	0	1579.24	0	1924.79	0	1361.46	0	MBTPS1	Homo sapiens membrane-bound transcription factor peptidase, site 1 (MBTPS1), transcript variant 2, mRNA.
2245.44	0	2226.31	0	1375.19	0	1663.45	0	1634.96	0	1201.25	0	EML4	Homo sapiens echinoderm microtubule associated protein like 4 (EML4), mRNA.
2244.64	0	3507.42	0	3398.43	0	3054.47	0	2421.77	0	2954.31	0	CTSB	Homo sapiens cathepsin B (CTSB), transcript variant 1, mRNA.
2244.13	0	1461.36	0	1826.11	0	1230.47	0	1505.62	0	1052.24	0	RAB9A	Homo sapiens RAB9A, member RAS oncogene family (RAB9A), mRNA.
2242.72	0	1770.47	0	1959.52	0	1873.81	0	1798.92	0	1562.81	0	CCNK	Homo sapiens cyclin K (CCNK), mRNA.
2242.03	0	2053.75	0	2092.04	0	2672.7	0	1493.71	0	1586.59	0	UBE2C	Homo sapiens ubiquitin-conjugating enzyme E2C (UBE2C), transcript variant 6, mRNA.
2237.35	0	1907.87	0	1923.42	0	1601.28	0	1557.57	0	1487.32	0	PPIL3	Homo sapiens peptidylprolyl isomerase (cyclophilin)-like 3 (PPIL3), transcript variant PPIL3a, mRNA.
2236.53	0	2020.29	0	2257.39	0	2593.86	0	2137.87	0	2111.64	0	PELO	Homo sapiens pelota homolog (Drosophila) (PELO), mRNA.
2235.27	0	2779.76	0	2719.1	0	2070.55	0	2111.88	0	1982.62	0	YAP1	Homo sapiens Yes-associated protein 1, 65kDa (YAP1), mRNA.
2235.2	0	2430.95	0	1986.3	0	3004.62	0	1879.95	0	3108.68	0	CRIP2	Homo sapiens cysteine-rich protein 2 (CRIP2), mRNA.
2234.45	0	1365.03	0	1325.27	0	1766.98	0	2353.73	0	1386.97	0	SCAMP3	Homo sapiens secretory carrier membrane protein 3 (SCAMP3), transcript variant 2, mRNA.
2233.94	0	458.969	0	2384.17	0	782.874	0	2034.07	0	486.558	0	PSAT1	Homo sapiens phosphoserine aminotransferase 1 (PSAT1), transcript variant 2, mRNA.
2232.03	0	3076.53	0	1739.39	0	2756.83	0	1664.08	0	3301.85	0	UBE2L6	Homo sapiens ubiquitin-conjugating enzyme E2L 6 (UBE2L6), transcript variant 1, mRNA.
2227.63	0	2315.22	0	1747.22	0	2431.53	0	1592.43	0	1871.51	0	AHCY	Homo sapiens S-adenosylhomocysteine hydrolase (AHCY), mRNA.
2226.01	0	2219.04	0	1121.54	0	1865	0	1477.58	0	1795.14	0	PTMS	Homo sapiens parathymosin (PTMS), mRNA.
2225.18	0	1718.6	0	1595.27	0	1989.7	0	2457.51	0	1763.24	0	POFUT2	Homo sapiens protein O-fucosyltransferase 2 (POFUT2), transcript variant 3, mRNA.
2225.16	0	1857.94	0	1477.49	0	2051.68	0	2018.12	0	1745.4	0	ACTR1A	Homo sapiens ARP1 actin-related protein 1 homolog A, centractin alpha (yeast) (ACTR1A), mRNA.
2224.09	0	2061.39	0	2036.78	0	1859.43	0	1716.77	0	1567.46	0	ZNF313	Homo sapiens zinc finger protein 313 (ZNF313), mRNA.
2224.07	0	2070.05	0	1413.88	0	2222.37	0	1902.2	0	1245.1	0	STUB1	Homo sapiens STIP1 homology and U-box containing protein 1 (STUB1), mRNA.
2219	0	2604.59	0	2047.14	0	2465.1	0	2190.73	0	2770.25	0	MGST1	Homo sapiens microsomal glutathione S-transferase 1 (MGST1), transcript variant 1b, mRNA.
2216.78	0	1042.72	0	1875.42	0	866.096	0	1962.96	0	999.313	0	IL11RA	Homo sapiens interleukin 11 receptor, alpha (IL11RA), transcript variant 1, mRNA.
2216.41	0	2260.19	0	1976.59	0	2241.38	0	1790.11	0	1365.55	0	CASP4	Homo sapiens caspase 4, apoptosis-related cysteine peptidase (CASP4), transcript variant gamma, mRNA.
2215.71	0	1862.15	0	1630.02	0	2030.88	0	1600.54	0	741.955	0	SYNCRIP	Homo sapiens synaptotagmin binding, cytoplasmic RNA interacting protein (SYNCRIP), mRNA.
2213.93	0	1044.47	0	1124.61	0	1105.78	0	1503.86	0	581.872	0	TK1	Homo sapiens thymidine kinase 1, soluble (TK1), mRNA.
2212.54	0	2065.62	0	1779.56	0	2153.83	0	1685.3	0	1168.34	0	CSE1L	Homo sapiens CSE1 chromosome segregation 1-like (yeast) (CSE1L), mRNA.
2212.38	0	1823.02	0	2442.7	0	1772.15	0	1939.12	0	1257.26	0	SDFR1	Homo sapiens stromal cell derived factor receptor 1 (SDFR1), transcript variant beta, mRNA.
2211.98	0	2200.82	0	2006.81	0	2647.67	0	2074.28	0	2035.11	0	CCM2	Homo sapiens cerebral cavernous malformation 2 (CCM2), transcript variant 2, mRNA.
2210.45	0	1814.64	0	1773.51	0	1635.33	0	1401.93	0	1516.95	0	C8orf59	PREDICTED: Homo sapiens chromosome 8 open reading frame 59, transcript variant 2 (C8orf59), mRNA.
2209.59	0	2423.7	0	1424.4	0	2170.8	0	1575.08	0	1696.77	0	PARP1	Homo sapiens poly (ADP-ribose) polymerase family, member 1 (PARP1), mRNA.
2208.3	0	2139.7	0	1440.3	0	1676.9	0	1785.51	0	1808.23	0	WBP1	Homo sapiens WW domain binding protein 1 (WBP1), mRNA.
2204.43	0	2051.32	0	2152.05	0	2050.28	0	1853.75	0	1569.33	0	ACVR1	Homo sapiens activin A receptor, type I (ACVR1), mRNA.
2202.9	0	2229.65	0	2148	0	2050.31	0	2037.57	0	1345.84	0	ZNF265	Homo sapiens zinc finger protein 265 (ZNF265), transcript variant 2, mRNA.
2202.49	0	1878.14	0	1850.97	0	2020.37	0	1955.49	0	1881.81	0	MANBAL	Homo sapiens mannosidase, beta A, lysosomal-like (MANBAL), transcript variant 1, mRNA.
2200.84	0	1750.52	0	1477.64	0	2030.81	0	2287.53	0	1420.23	0	PIP5K2B	Homo sapiens phosphatidylinositol-4-phosphate 5-kinase, type II, beta (PIP5K2B), transcript variant 2, mRNA.
2200.64	0	1818.09	0	1750.24	0	1953.45	0	1990.11	0	1641.3	0	RAB8A	Homo sapiens RAB8A, member RAS oncogene family (RAB8A), mRNA.
2200.6	0	2056.6	0	1731.48	0	3146.04	0	1647.14	0	1951.54	0	SDF2L1	Homo sapiens stromal cell-derived factor 2-like 1 (SDF2L1), mRNA.
2199.92	0	1884.99	0	1242.49	0	2195.34	0	1821.81	0	1418.82	0	RUVBL2	Homo sapiens RuvB-like 2 (E. coli) (RUVBL2), mRNA.
2199.77	0	1398.4	0	1669.24	0	1393.69	0	1888.91	0	1013	0	ARHGAP17	Homo sapiens Rho GTPase activating protein 17 (ARHGAP17), transcript variant 2, mRNA.
2198.62	0	58.839	0.00291121	1208.36	0	71.1368	0.00291121	2815.7	0	25.6224	0.00655022	PTX3	Homo sapiens pentraxin-related gene, rapidly induced by IL-1 beta (PTX3), mRNA.
2196.55	0	2149.62	0	1677.37	0	2278.88	0	1609.89	0	1563.24	0	RGS10	Homo sapiens regulator of G-protein signalling 10 (RGS10), transcript variant 2, mRNA.
2195.87	0	1718.93	0	1894.07	0	2421.41	0	1949.38	0	1749.24	0	CCND3	Homo sapiens cyclin D3 (CCND3), mRNA.
2195.67	0	938.243	0	1033.01	0	1018.29	0	1506.08	0	648.896	0	CDK5RAP2	Homo sapiens CDK5 regulatory subunit associated protein 2 (CDK5RAP2), transcript variant 2, mRNA.
2194.48	0	1659.66	0	1799.3	0	1581.59	0	1827.93	0	1076.88	0	FIS1	Homo sapiens fission 1 (mitochondrial outer membrane) homolog (yeast) (FIS1), mRNA.
2192.75	0	733.252	0	1709.14	0	726.504	0	1832.33	0	412.99	0	GALNT1	Homo sapiens UDP-N-acetyl-alpha-D-galactosamine:polypeptide N-acetylgalactosaminyltransferase 1 (GalNAc-T1) (GALNT1), mRNA.
2192.12	0	1854.21	0	1754.15	0	1600.36	0	1943.52	0	1376.86	0	AP3S1	Homo sapiens adaptor-related protein complex 3, sigma 1 subunit (AP3S1), transcript variant 1, mRNA.
2190.82	0	1913.37	0	1262.65	0	1954.59	0	1720.41	0	1489.41	0	NDUFA9	Homo sapiens NADH dehydrogenase (ubiquinone) 1 alpha subcomplex, 9, 39kDa (NDUFA9), mRNA.
2189.88	0	1200.1	0	1280.14	0	890.191	0	2830.09	0	755.57	0	DDR2	Homo sapiens discoidin domain receptor family, member 2 (DDR2), transcript variant 2, mRNA.
2187.47	0	1921.39	0	1841.36	0	1555.13	0	1866.17	0	1061.22	0	TXNDC12	Homo sapiens thioredoxin domain containing 12 (endoplasmic reticulum) (TXNDC12), mRNA.
2182.66	0	1658.35	0	1587.08	0	1324.32	0	1696.56	0	1292.66	0	C21orf33	Homo sapiens chromosome 21 open reading frame 33 (C21orf33), nuclear gene encoding mitochondrial protein, transcript variant 1, mRNA.
2182.28	0	1595.93	0	1475.18	0	1541.69	0	1766.82	0	1297.2	0	BRP44	Homo sapiens brain protein 44 (BRP44), mRNA.
2181.06	0	7.33885	0.0786026	400.3	0	22.7406	0.0101892	1106.02	0	-1.87726	0.606987	KRTHB1	Homo sapiens keratin, hair, basic, 1 (KRTHB1), mRNA.
2180.94	0	1835	0	1578.54	0	1325.69	0	1680.05	0	1551.49	0	ZAK	Homo sapiens sterile alpha motif and leucine zipper containing kinase AZK (ZAK), transcript variant 2, mRNA.
2180.78	0	1755.78	0	2045.05	0	2041.27	0	2201.71	0	1515.46	0	RNH1	Homo sapiens ribonuclease/angiogenin inhibitor 1 (RNH1), transcript variant 3, mRNA.
2180.77	0	1632.67	0	1585.18	0	1612.6	0	1804.28	0	1172.61	0	C2orf29	Homo sapiens chromosome 2 open reading frame 29 (C2orf29), mRNA.
2179.68	0	1906.24	0	2023.54	0	1899.57	0	1893.92	0	1631.64	0	PTK2	Homo sapiens PTK2 protein tyrosine kinase 2 (PTK2), transcript variant 1, mRNA.
2176.97	0	1160.21	0	1597.54	0	1603.71	0	1565.46	0	1037.89	0	C12orf44	Homo sapiens chromosome 12 open reading frame 44 (C12orf44), mRNA.
2176.27	0	3588.43	0	1302.05	0	5318.88	0	1445.12	0	4143.36	0	UCHL1	Homo sapiens ubiquitin carboxyl-terminal esterase L1 (ubiquitin thiolesterase) (UCHL1), mRNA.
2175.74	0	2195.68	0	1977.49	0	1787.66	0	1682.94	0	1102.72	0	BCLAF1	Homo sapiens BCL2-associated transcription factor 1 (BCLAF1), mRNA.
2175.45	0	1643.83	0	1485.64	0	1703.2	0	1660.76	0	1456.45	0	WDR61	Homo sapiens WD repeat domain 61 (WDR61), mRNA.
2174.92	0	1603.2	0	1585.5	0	1362.06	0	1763.07	0	1421.22	0	CTDSP2	Homo sapiens CTD (carboxy-terminal domain, RNA polymerase II, polypeptide A) small phosphatase 2 (CTDSP2), mRNA.
2173.04	0	2200.07	0	1637.91	0	1658.18	0	1515.81	0	1204.79	0	ATP6V1A	Homo sapiens ATPase, H+ transporting, lysosomal 70kDa, V1 subunit A (ATP6V1A), mRNA.
2172.78	0	1623.69	0	1478.4	0	1912.9	0	2096.83	0	1540.82	0	LOC653489	PREDICTED: Homo sapiens similar to Ran-binding protein 2 (RanBP2) (Nuclear pore complex protein Nup358) (Nucleoporin Nup358) (358 kDa nucleoporin) (P270), transcript variant 7 (LOC653489), mRNA.
2162.9	0	1261.88	0	1275.43	0	1587.85	0	1410.28	0	1202.5	0	MRPL54	Homo sapiens mitochondrial ribosomal protein L54 (MRPL54), nuclear gene encoding mitochondrial protein, mRNA.
2162.27	0	382.576	0	1688.79	0	913.903	0	1225.45	0	503.148	0	ITGA11	Homo sapiens integrin, alpha 11 (ITGA11), transcript variant 2, mRNA.
2160.8	0	1987.8	0	1587.35	0	1756.11	0	1390.31	0	1176.31	0	MRPL13	Homo sapiens mitochondrial ribosomal protein L13 (MRPL13), nuclear gene encoding mitochondrial protein, mRNA.
2160.7	0	1525.13	0	1736.86	0	1957.98	0	1702.47	0	1415.53	0	NSUN2	Homo sapiens NOL1/NOP2/Sun domain family, member 2 (NSUN2), mRNA.
2159.26	0	1641.66	0	1722.63	0	1445.15	0	1734.31	0	1323.15	0	EIF2S3	Homo sapiens eukaryotic translation initiation factor 2, subunit 3 gamma, 52kDa (EIF2S3), mRNA.
2159.26	0	1438.16	0	2275.62	0	1692.69	0	2094.91	0	1246.52	0	C2orf30	Homo sapiens chromosome 2 open reading frame 30 (C2orf30), mRNA.
2156.76	0	1855.7	0	1293.12	0	1921.12	0	1799.31	0	1212.46	0	XRCC6	Homo sapiens X-ray repair complementing defective repair in Chinese hamster cells 6 (Ku autoantigen, 70kDa) (XRCC6), mRNA.
2155.18	0	2182.51	0	1640.03	0	2006.66	0	1827.81	0	1869.84	0	LOC649419	PREDICTED: Homo sapiens similar to peptidase (prosome, macropain) 26S subunit, ATPase 1, transcript variant 1 (LOC649419), mRNA.
2154.04	0	2760.21	0	2465.07	0	2229.75	0	2229.04	0	2395.55	0	PAM	Homo sapiens peptidylglycine alpha-amidating monooxygenase (PAM), transcript variant 3, mRNA.
2152.84	0	1145.53	0	1878.57	0	1237.98	0	2209.37	0	1049.12	0	PPGB	Homo sapiens protective protein for beta-galactosidase (galactosialidosis) (PPGB), mRNA.
2150.34	0	1539.3	0	1507.25	0	1755.25	0	1569.37	0	1367.37	0	NHP2L1	Homo sapiens NHP2 non-histone chromosome protein 2-like 1 (S. cerevisiae) (NHP2L1), transcript variant 1, mRNA.
2147.8	0	1944.03	0	1733.59	0	1916.33	0	1900.15	0	1526.57	0	DYNC1I2	Homo sapiens dynein, cytoplasmic 1, intermediate chain 2 (DYNC1I2), mRNA.
2147.74	0	1652.08	0	1441.33	0	1698.69	0	1582.03	0	1521.37	0	MRPL32	Homo sapiens mitochondrial ribosomal protein L32 (MRPL32), nuclear gene encoding mitochondrial protein, mRNA.
2146.84	0	1801.53	0	1316.77	0	1986.72	0	2805.73	0	1516.18	0	ITGA3	Homo sapiens integrin, alpha 3 (antigen CD49C, alpha 3 subunit of VLA-3 receptor) (ITGA3), transcript variant a, mRNA.
2146.17	0	5580.35	0	2865.17	0	6600.81	0	2400.57	0	5904.63	0	PHLDA1	Homo sapiens pleckstrin homology-like domain, family A, member 1 (PHLDA1), mRNA.
2143.38	0	1624.19	0	1503.52	0	1340.3	0	1670.05	0	1150.58	0	RAB5C	Homo sapiens RAB5C, member RAS oncogene family (RAB5C), transcript variant 1, mRNA.
2141.75	0	1859.88	0	1118.26	0	1664.69	0	1886.17	0	1536.36	0	CPNE1	Homo sapiens copine I (CPNE1), transcript variant 8, mRNA.
2140.36	0	624.081	0	3338.44	0	501.894	0	2797.53	0	402.772	0	PPP1R3C	Homo sapiens protein phosphatase 1, regulatory (inhibitor) subunit 3C (PPP1R3C), mRNA.
2137.71	0	1802.32	0	1650.67	0	1687.74	0	2202.66	0	1431.91	0	EXOC7	Homo sapiens exocyst complex component 7 (EXOC7), transcript variant 2, mRNA.
2133.23	0	2020.12	0	1581.46	0	2533.88	0	1784.44	0	1704.53	0	C6orf153	Homo sapiens chromosome 6 open reading frame 153 (C6orf153), mRNA.
2132.62	0	1832.19	0	1414.88	0	2179.84	0	1709.16	0	1740.62	0	BCKDK	Homo sapiens branched chain ketoacid dehydrogenase kinase (BCKDK), mRNA.
2132.2	0	2093.47	0	2012.43	0	2775.09	0	1983.74	0	2086.82	0	CAB39	Homo sapiens calcium binding protein 39 (CAB39), mRNA.
2131.78	0	1803.71	0	1517.67	0	1730.59	0	1609.78	0	1307.91	0	APH1A	Homo sapiens anterior pharynx defective 1 homolog A (C. elegans) (APH1A), mRNA.
2130.13	0	2185.83	0	1351.76	0	2410.48	0	1688.11	0	1996.5	0	STIP1	Homo sapiens stress-induced-phosphoprotein 1 (Hsp70/Hsp90-organizing protein) (STIP1), mRNA.
2128.14	0	2137.85	0	1940.66	0	1782.75	0	1465.04	0	1173.71	0	RBBP7	Homo sapiens retinoblastoma binding protein 7 (RBBP7), mRNA.
2128.11	0	891.642	0	3292.47	0	1017.93	0	1346.73	0	544.256	0	ISLR	Homo sapiens immunoglobulin superfamily containing leucine-rich repeat (ISLR), transcript variant 1, mRNA.
2126.02	0	1929.44	0	1769.31	0	1822.55	0	1626.35	0	1133.08	0	SLC30A9	Homo sapiens solute carrier family 30 (zinc transporter), member 9 (SLC30A9), mRNA.
2125	0	1932.31	0	1544.78	0	1689.19	0	1801.55	0	1348.96	0	CDK5RAP3	Homo sapiens CDK5 regulatory subunit associated protein 3 (CDK5RAP3), transcript variant 3, mRNA.
2123.23	0	1725.78	0	1391.66	0	2042.07	0	1348.46	0	1420.49	0	NDUFB6	Homo sapiens NADH dehydrogenase (ubiquinone) 1 beta subcomplex, 6, 17kDa (NDUFB6), nuclear gene encoding mitochondrial protein, transcript variant 1, mRNA.
2121.07	0	2742.61	0	1677.61	0	2497.99	0	1306.06	0	2236.64	0	PTTG1	Homo sapiens pituitary tumor-transforming 1 (PTTG1), mRNA.
2120.01	0	1228.69	0	1083.82	0	1177.94	0	2049.25	0	691.108	0	GLS	Homo sapiens glutaminase (GLS), mRNA.
2119.33	0	1291.41	0	1287.15	0	1272.86	0	1724.6	0	896.794	0	ASPSCR1	Homo sapiens alveolar soft part sarcoma chromosome region, candidate 1 (ASPSCR1), mRNA.
2118.54	0	1899	0	1609.62	0	2068.13	0	1707.88	0	1912.08	0	EI24	Homo sapiens etoposide induced 2.4 mRNA (EI24), transcript variant 1, mRNA.
2111.93	0	2402.84	0	1643.38	0	2757.7	0	2012.89	0	2392.7	0	MRPL41	Homo sapiens mitochondrial ribosomal protein L41 (MRPL41), nuclear gene encoding mitochondrial protein, mRNA.
2111.66	0	1538.83	0	1773.43	0	1687.06	0	1932.96	0	1375.15	0	PNPO	Homo sapiens pyridoxine 5'-phosphate oxidase (PNPO), mRNA.
2109.69	0	1827.63	0	1122.33	0	1799.48	0	1548.57	0	1213.22	0	PA2G4	Homo sapiens proliferation-associated 2G4, 38kDa (PA2G4), mRNA.
2105.9	0	1765.18	0	1520.98	0	1829.49	0	1498.54	0	1773.17	0	PSMD7	Homo sapiens proteasome (prosome, macropain) 26S subunit, non-ATPase, 7 (Mov34 homolog) (PSMD7), mRNA.
2101.7	0	1780.17	0	1708.44	0	1520.12	0	2006.44	0	1524.22	0	MPV17	Homo sapiens MpV17 transgene, murine homolog, glomerulosclerosis (MPV17), mRNA.
2100.93	0	211.311	0	2206.95	0	84.4944	0.0014556	1731.7	0	21.4176	0.00873363	KIAA1644	PREDICTED: Homo sapiens KIAA1644 protein (KIAA1644), mRNA.
2100.68	0	915.712	0	1508.71	0	1140.93	0	1832.57	0	787.224	0	ANXA2	Homo sapiens annexin A2 (ANXA2), transcript variant 2, mRNA.
2099.78	0	2105.49	0	1843.31	0	2333.03	0	1806.36	0	1734.09	0	NIPA2	Homo sapiens non imprinted in Prader-Willi/Angelman syndrome 2 (NIPA2), transcript variant 1, mRNA.
2099.6	0	1974.89	0	1522.82	0	1790.42	0	1853.85	0	1570.74	0	IGF2BP2	Homo sapiens insulin-like growth factor 2 mRNA binding protein 2 (IGF2BP2), transcript variant 1, mRNA.
2096.36	0	2340.29	0	1701.54	0	2215.61	0	1845.48	0	1975.13	0	TIAL1	Homo sapiens TIA1 cytotoxic granule-associated RNA binding protein-like 1 (TIAL1), transcript variant 1, mRNA.
2093.48	0	1913.09	0	1538.43	0	2322.96	0	1728.09	0	1776.43	0	SEPN1	Homo sapiens selenoprotein N, 1 (SEPN1), transcript variant 2, mRNA.
2092.8	0	1878.06	0	1404.91	0	1729.29	0	1603.77	0	1331.55	0	RSPRY1	Homo sapiens ring finger and SPRY domain containing 1 (RSPRY1), mRNA.
2092.11	0	932.735	0	1603.47	0	994.757	0	1868.28	0	806.75	0	RPS6KA2	Homo sapiens ribosomal protein S6 kinase, 90kDa, polypeptide 2 (RPS6KA2), transcript variant 1, mRNA.
2090.05	0	1663.04	0	1564.34	0	1233.45	0	1582.26	0	942.63	0	MRPL45	Homo sapiens mitochondrial ribosomal protein L45 (MRPL45), nuclear gene encoding mitochondrial protein, mRNA.
2089.91	0	1509.56	0	2140.87	0	1627	0	1934.1	0	2300.7	0	LAMP2	Homo sapiens lysosomal-associated membrane protein 2 (LAMP2), transcript variant LAMP2A, mRNA.
2087.39	0	1187.79	0	1146.88	0	1885.27	0	1657.5	0	1779.7	0	BHLHB2	Homo sapiens basic helix-loop-helix domain containing, class B, 2 (BHLHB2), mRNA.
2086.83	0	1831.41	0	1285.6	0	1951.76	0	1660.3	0	1553.44	0	PDHA1	Homo sapiens pyruvate dehydrogenase (lipoamide) alpha 1 (PDHA1), mRNA.
2086.64	0	2000.6	0	1106.49	0	2758.99	0	1587.82	0	1759.7	0	BOP1	Homo sapiens block of proliferation 1 (BOP1), mRNA.
2084.32	0	1762.24	0	1713.46	0	1522.53	0	1664.98	0	928.962	0	IARS2	Homo sapiens isoleucine-tRNA synthetase 2, mitochondrial (IARS2), mRNA.
2084	0	3322.66	0	1633.42	0	3132.39	0	1707.11	0	2665.74	0	RDH11	Homo sapiens retinol dehydrogenase 11 (all-trans and 9-cis) (RDH11), mRNA.
2083.67	0	1798.01	0	1278.29	0	1807.8	0	1532.2	0	1496.76	0	MGC2803	Homo sapiens hypothetical protein MGC2803 (MGC2803), mRNA.
2083.43	0	1670.36	0	1561.62	0	1945.74	0	1905.3	0	1270.49	0	CSNK1D	Homo sapiens casein kinase 1, delta (CSNK1D), transcript variant 2, mRNA.
2082.99	0	1599.81	0	1438.8	0	1609.77	0	1419.85	0	1154.55	0	H2AFX	Homo sapiens H2A histone family, member X (H2AFX), mRNA.
2081.04	0	2080.37	0	1513.01	0	2296.02	0	1836.61	0	1846.2	0	LOC124446	Homo sapiens hypothetical protein BC017488 (LOC124446), mRNA.
2076.73	0	814.004	0	1034.28	0	853.035	0	2048.78	0	450.94	0	RAB3B	Homo sapiens RAB3B, member RAS oncogene family (RAB3B), mRNA.
2076.15	0	1680.07	0	1741.21	0	1256.63	0	1777.06	0	975.251	0	SYPL1	Homo sapiens synaptophysin-like 1 (SYPL1), transcript variant 2, mRNA.
2073.54	0	1801.81	0	1505	0	2051.47	0	1704.87	0	1661.52	0	DAP3	Homo sapiens death associated protein 3 (DAP3), nuclear gene encoding mitochondrial protein, transcript variant 1, mRNA.
2072.72	0	355.654	0	1148.62	0	535.531	0	1822.44	0	320.862	0	ADARB1	Homo sapiens adenosine deaminase, RNA-specific, B1 (RED1 homolog rat) (ADARB1), transcript variant 4, mRNA.
2072.59	0	1417.59	0	1996.34	0	2062.5	0	1918.3	0	1877.9	0	CHIC2	Homo sapiens cysteine-rich hydrophobic domain 2 (CHIC2), mRNA.
2071.57	0	1409.33	0	1284.08	0	1372.35	0	1723.81	0	1102.12	0	SUCLG1	Homo sapiens succinate-CoA ligase, GDP-forming, alpha subunit (SUCLG1), mRNA.
2069.95	0	1963.45	0	1765.26	0	1876.36	0	1676.21	0	1399.6	0	LOC388789	PREDICTED: Homo sapiens hypothetical gene supported by AF147354 (LOC388789), mRNA.
2067.36	0	2099.32	0	1210.07	0	2006.87	0	1706.71	0	1744.73	0	COPE	Homo sapiens coatomer protein complex, subunit epsilon (COPE), transcript variant 3, mRNA.
2066.76	0	1764.59	0	2098.18	0	1527.27	0	1816.75	0	1100.84	0	SAT	Homo sapiens spermidine/spermine N1-acetyltransferase (SAT), mRNA.
2066.1	0	2086.52	0	1526.48	0	1976.57	0	1773.28	0	1644.15	0	COPZ1	Homo sapiens coatomer protein complex, subunit zeta 1 (COPZ1), mRNA.
2064.05	0	386.703	0	1400.09	0	238.076	0	1879.22	0	308.683	0	LYPD1	Homo sapiens LY6/PLAUR domain containing 1 (LYPD1), mRNA.
2062.88	0	1215.63	0	1637.81	0	1169.33	0	1892.05	0	968.182	0	HSPA1A	Homo sapiens heat shock 70kDa protein 1A (HSPA1A), mRNA.
2056.65	0	2252.85	0	1445.99	0	2715.79	0	1728.48	0	2112.84	0	NUDC	Homo sapiens nuclear distribution gene C homolog (A. nidulans) (NUDC), mRNA.
2053.77	0	2059.03	0	1369.85	0	2147.89	0	1759.13	0	1930.71	0	LOC402644	PREDICTED: Homo sapiens similar to peptidylprolyl isomerase A isoform 1 (LOC402644), mRNA.
2051.07	0	1988.07	0	1202.88	0	1982.58	0	1573.31	0	1739.25	0	NDUFV1	Homo sapiens NADH dehydrogenase (ubiquinone) flavoprotein 1, 51kDa (NDUFV1), mRNA.
2050.42	0	1717.86	0	1202.33	0	2712.91	0	1978.6	0	1918.28	0	FLNA	Homo sapiens filamin A, alpha (actin binding protein 280) (FLNA), mRNA.
2050.2	0	1444.12	0	1529.98	0	1656.54	0	1602.32	0	933.371	0	ZNF622	Homo sapiens zinc finger protein 622 (ZNF622), mRNA.
2049.83	0	1532.67	0	1301.33	0	1597.57	0	1401.82	0	1195.38	0	MRPL9	Homo sapiens mitochondrial ribosomal protein L9 (MRPL9), nuclear gene encoding mitochondrial protein, mRNA.
2043.62	0	278.071	0	1200.84	0	314.556	0	2288.51	0	156.209	0	LOXL3	Homo sapiens lysyl oxidase-like 3 (LOXL3), mRNA.
2043.29	0	892.329	0	2704.1	0	403.824	0	2146.01	0	1306.28	0	SLC14A1	Homo sapiens solute carrier family 14 (urea transporter), member 1 (Kidd blood group) (SLC14A1), mRNA.
2043.17	0	2150.34	0	1411.5	0	2366.76	0	1784.32	0	1522.8	0	PSME4	Homo sapiens proteasome (prosome, macropain) activator subunit 4 (PSME4), mRNA.
2042.8	0	1528.13	0	1800.02	0	2029	0	1896.41	0	1574.31	0	RAB6IP1	Homo sapiens RAB6 interacting protein 1 (RAB6IP1), mRNA.
2042.51	0	1685.71	0	1184.02	0	1449.31	0	1630.57	0	1291.4	0	GNPDA1	Homo sapiens glucosamine-6-phosphate deaminase 1 (GNPDA1), mRNA.
2042.34	0	1772.11	0	1217.51	0	1928.65	0	1722.29	0	1367.03	0	COPS6	Homo sapiens COP9 constitutive photomorphogenic homolog subunit 6 (Arabidopsis) (COPS6), mRNA.
2040.94	0	1394.03	0	2167.86	0	1560.88	0	1891.65	0	1368.09	0	MXRA7	Homo sapiens matrix-remodelling associated 7 (MXRA7), transcript variant 1, mRNA.
2040.64	0	1359.56	0	1798.64	0	1461.21	0	1645.32	0	882.278	0	ARL8B	Homo sapiens ADP-ribosylation factor-like 8B (ARL8B), mRNA.
2040.61	0	2100.64	0	1892.2	0	2294.08	0	1653.44	0	1301.66	0	HAT1	Homo sapiens histone acetyltransferase 1 (HAT1), transcript variant 1, mRNA.
2040.22	0	5665.31	0	2127.14	0	4967.88	0	2126.8	0	4716.79	0	ANPEP	Homo sapiens alanyl (membrane) aminopeptidase (aminopeptidase N, aminopeptidase M, microsomal aminopeptidase, CD13, p150) (ANPEP), mRNA.
2036.6	0	2156.24	0	1609.96	0	2156.81	0	1920.18	0	1875.81	0	SFRS14	Homo sapiens splicing factor, arginine/serine-rich 14 (SFRS14), transcript variant 2, mRNA.
2035.93	0	2264.21	0	1776.76	0	2210.55	0	1697.52	0	2196.4	0	PAPSS1	Homo sapiens 3'-phosphoadenosine 5'-phosphosulfate synthase 1 (PAPSS1), mRNA.
2035.68	0	1689.82	0	1806.52	0	1923.18	0	1996.35	0	1578.42	0	PPP2CB	Homo sapiens protein phosphatase 2 (formerly 2A), catalytic subunit, beta isoform (PPP2CB), transcript variant 1, mRNA.
2035.05	0	1715.74	0	1452.67	0	1853.57	0	1528.19	0	1298.27	0	C22orf13	Homo sapiens chromosome 22 open reading frame 13 (C22orf13), mRNA.
2034.76	0	1274.6	0	1312.08	0	1642.35	0	1645.78	0	837.474	0	ARD1A	Homo sapiens ARD1 homolog A, N-acetyltransferase (S. cerevisiae) (ARD1A), mRNA.
2033.51	0	2212.54	0	1579.15	0	2066.4	0	1565.25	0	1831.45	0	UCHL3	Homo sapiens ubiquitin carboxyl-terminal esterase L3 (ubiquitin thiolesterase) (UCHL3), mRNA.
2029.35	0	2162.28	0	1052.86	0	1461.85	0	1433.12	0	1071.2	0		Homo sapiens cDNA FLJ26446 fis, clone KDN02743
2028.51	0	1702.78	0	1356.33	0	1383.83	0	1621.49	0	1332.78	0	FOXO3A	Homo sapiens forkhead box O3A (FOXO3A), transcript variant 1, mRNA.
2026.69	0	1348.13	0	1403.54	0	1492.78	0	1421.88	0	1150.1	0	DXS9879E	Homo sapiens DNA segment on chromosome X (unique) 9879 expressed sequence (DXS9879E), mRNA.
2025.07	0	4536.42	0	2649.11	0	5496.35	0	1927.07	0	4518.53	0	SPRED1	Homo sapiens sprouty-related, EVH1 domain containing 1 (SPRED1), mRNA.
2024.44	0	149.778	0.000727802	1209.65	0	533.581	0	3210.54	0	177.687	0	TNFRSF11B	Homo sapiens tumor necrosis factor receptor superfamily, member 11b (osteoprotegerin) (TNFRSF11B), mRNA.
2022.91	0	1587.81	0	1508.26	0	1973.52	0	2476.46	0	1140.16	0	DKFZp564K142	Homo sapiens implantation-associated protein (DKFZp564K142), mRNA.
2022.49	0	1382.83	0	1796.09	0	1428.72	0	1881.55	0	882.567	0	NT5C2	Homo sapiens 5'-nucleotidase, cytosolic II (NT5C2), mRNA.
2021.34	0	2285.05	0	1501.59	0	2499.54	0	1296.85	0	2418.4	0	CARHSP1	Homo sapiens calcium regulated heat stable protein 1, 24kDa (CARHSP1), mRNA.
2020.18	0	2230.3	0	1676.23	0	2201.98	0	1988.9	0	1604.91	0	PDIA4	Homo sapiens protein disulfide isomerase family A, member 4 (PDIA4), mRNA.
2019.53	0	1875.92	0	1791.59	0	1899.49	0	1807.47	0	1339.85	0	OAT	Homo sapiens ornithine aminotransferase (gyrate atrophy) (OAT), nuclear gene encoding mitochondrial protein, mRNA.
2019.02	0	1995.86	0	1884.45	0	1704.97	0	2265.4	0	1909.1	0	ANKRD25	Homo sapiens ankyrin repeat domain 25 (ANKRD25), mRNA.
2018.36	0	2464.6	0	1708.25	0	2709.49	0	1751.47	0	1954.04	0	HSBP1	Homo sapiens heat shock factor binding protein 1 (HSBP1), mRNA.
2016.79	0	1764.32	0	1466.65	0	1851.45	0	1491.06	0	1424.52	0	C17orf49	Homo sapiens chromosome 17 open reading frame 49 (C17orf49), mRNA.
2016.78	0	1777.45	0	1225.74	0	1631.44	0	1348.74	0	1056.4	0	TOMM22	Homo sapiens translocase of outer mitochondrial membrane 22 homolog (yeast) (TOMM22), nuclear gene encoding mitochondrial protein, mRNA.
2015.6	0	1651.72	0	1287.34	0	1973.6	0	1556.03	0	1290.96	0	MRPS11	Homo sapiens mitochondrial ribosomal protein S11 (MRPS11), nuclear gene encoding mitochondrial protein, transcript variant 2, mRNA.
2012.64	0	1511.67	0	1876.9	0	1877.68	0	2253.12	0	1269.44	0	SIL1	Homo sapiens SIL1 homolog, endoplasmic reticulum chaperone (S. cerevisiae) (SIL1), mRNA.
2010.97	0	1526.98	0	1340.1	0	1626.02	0	1903.47	0	1410.74	0	SCFD1	Homo sapiens sec1 family domain containing 1 (SCFD1), transcript variant 2, mRNA.
2006.81	0	1421.57	0	1577.31	0	1802.05	0	1432.51	0	1168.95	0	ITGAE	Homo sapiens integrin, alpha E (antigen CD103, human mucosal lymphocyte antigen 1; alpha polypeptide) (ITGAE), mRNA.
2006.15	0	1658.49	0	1502.95	0	1661.9	0	1619.43	0	1571.13	0	YTHDC1	Homo sapiens YTH domain containing 1 (YTHDC1), transcript variant 1, mRNA.
2005.03	0	2246.85	0	1865.39	0	1801.51	0	1738.91	0	1528.69	0	POLR3GL	Homo sapiens polymerase (RNA) III (DNA directed) polypeptide G (32kD) like (POLR3GL), mRNA.
2004.38	0	2499.64	0	2186.85	0	2984.16	0	1996.96	0	2416.01	0	ITPR3	Homo sapiens inositol 1,4,5-triphosphate receptor, type 3 (ITPR3), mRNA.
2003.08	0	1224.35	0	1634.43	0	1485.85	0	1472.74	0	784.596	0	ADCY3	Homo sapiens adenylate cyclase 3 (ADCY3), mRNA.
2001.47	0	2141.97	0	1629.96	0	2161.82	0	1927.01	0	2077.06	0	NEDD8	Homo sapiens neural precursor cell expressed, developmentally down-regulated 8 (NEDD8), mRNA.
2000.39	0	626.514	0	901.834	0	941.697	0	1606.99	0	529.265	0	FADS3	Homo sapiens fatty acid desaturase 3 (FADS3), mRNA.
1998.55	0	403.571	0	1986.58	0	1489.08	0	2357.23	0	745.737	0	SLC7A5	Homo sapiens solute carrier family 7 (cationic amino acid transporter, y+ system), member 5 (SLC7A5), mRNA.
1997.18	0	3851.65	0	1607.33	0	2874.16	0	1859.27	0	2593.66	0	ADFP	Homo sapiens adipose differentiation-related protein (ADFP), mRNA.
1996.17	0	1819.03	0	1398.41	0	1699.01	0	1715.54	0	1316.25	0	METAP1	Homo sapiens methionyl aminopeptidase 1 (METAP1), mRNA.
1994.53	0	1763.73	0	1816.4	0	1804.92	0	1603.15	0	1126.21	0	LOC647100	PREDICTED: Homo sapiens similar to 60S ribosomal protein L38 (LOC647100), mRNA.
1994.28	0	1669.47	0	1898.73	0	1339.01	0	1371.89	0	1259.86	0	BCAT1	Homo sapiens branched chain aminotransferase 1, cytosolic (BCAT1), mRNA.
1993.51	0	426.924	0	897.247	0	224.415	0	1693.5	0	186.38	0	MID1	Homo sapiens midline 1 (Opitz/BBB syndrome) (MID1), transcript variant 1, mRNA.
1991.45	0	248.002	0	603.68	0	295.593	0	1966.65	0	188.488	0	UGCG	Homo sapiens UDP-glucose ceramide glucosyltransferase (UGCG), mRNA.
1991.25	0	4268.11	0	2453.69	0	4055.82	0	1705.4	0	3985.16	0	GNG11	Homo sapiens guanine nucleotide binding protein (G protein), gamma 11 (GNG11), mRNA.
1990.73	0	1790.85	0	1482.46	0	2141.37	0	1528.75	0	1194.83	0	PSMA6	Homo sapiens proteasome (prosome, macropain) subunit, alpha type, 6 (PSMA6), mRNA.
1988.96	0	1147.22	0	1690.88	0	969.876	0	1605.62	0	905.672	0	IL13RA1	Homo sapiens interleukin 13 receptor, alpha 1 (IL13RA1), mRNA.
1988.49	0	1139.7	0	1754.88	0	975.975	0	2001.42	0	752.721	0	C6orf72	Homo sapiens chromosome 6 open reading frame 72 (C6orf72), mRNA.
1988.24	0	1703.2	0	1227.74	0	1553.29	0	1522.24	0	1045.31	0	LOC388275	PREDICTED: Homo sapiens similar to Heterogeneous nuclear ribonucleoprotein A1 (Helix-destabilizing protein) (Single-strand binding protein) (hnRNP core protein A1) (HDP-1) (Topoisomerase-inhibitor suppressed) (LOC388275), mRNA.
1986.9	0	1717.42	0	1649.43	0	2228.91	0	1903.26	0	1827.93	0	RABGGTB	Homo sapiens Rab geranylgeranyltransferase, beta subunit (RABGGTB), mRNA.
1986.32	0	2177.49	0	1998.38	0	1899.15	0	2256.7	0	2004.24	0	RW1	PREDICTED: Homo sapiens RW1 protein, transcript variant 1 (RW1), mRNA.
1986.2	0	1868.56	0	1516.7	0	2108.01	0	1571.9	0	1591.3	0	TRAPPC3	Homo sapiens trafficking protein particle complex 3 (TRAPPC3), mRNA.
1985.65	0	1601.4	0	1626.01	0	1658.83	0	1921.13	0	1269.96	0	TEX261	Homo sapiens testis expressed sequence 261 (TEX261), mRNA.
1983.38	0	1758.35	0	1341.47	0	1756.57	0	1550.61	0	996.817	0	BCCIP	Homo sapiens BRCA2 and CDKN1A interacting protein (BCCIP), transcript variant B, mRNA.
1979.79	0	1935.04	0	1096.92	0	1502.84	0	1454.38	0	1499.24	0	PPP2R4	Homo sapiens protein phosphatase 2A, regulatory subunit B' (PR 53) (PPP2R4), transcript variant 2, mRNA.
1978.64	0	1250.21	0	1367.68	0	1530.8	0	1614.68	0	1035.63	0	PHB	Homo sapiens prohibitin (PHB), mRNA.
1978.18	0	1157.93	0	1592.37	0	1445.49	0	2081.84	0	1098.03	0	DUSP14	Homo sapiens dual specificity phosphatase 14 (DUSP14), mRNA.
1977.86	0	1445.88	0	1884.39	0	1598.12	0	1863.62	0	1216.49	0	SETD3	Homo sapiens SET domain containing 3 (SETD3), transcript variant 1, mRNA.
1977.79	0	1799.72	0	1227.21	0	1760.26	0	1368.15	0	1224.14	0	C16orf33	Homo sapiens chromosome 16 open reading frame 33 (C16orf33), mRNA.
1975.62	0	1572.8	0	1478.19	0	1582.88	0	1353.85	0	1708.79	0	C20orf155	Homo sapiens chromosome 20 open reading frame 155 (C20orf155), mRNA.
1974.87	0	1270.24	0	1588.38	0	1217.1	0	1583.36	0	1429.6	0	HSPA1B	Homo sapiens heat shock 70kDa protein 1B (HSPA1B), mRNA.
1973.5	0	1678.77	0	1550.6	0	1541.59	0	1839.12	0	1097.78	0	EHBP1	Homo sapiens EH domain binding protein 1 (EHBP1), mRNA.
1973.13	0	1189.01	0	1555.97	0	1321.42	0	2057.81	0	1082.88	0	CD151	Homo sapiens CD151 antigen (CD151), transcript variant 5, mRNA.
1970.66	0	2991.01	0	1068.14	0	3229.07	0	1801.84	0	3394.21	0	LDLR	Homo sapiens low density lipoprotein receptor (familial hypercholesterolemia) (LDLR), mRNA.
1969.02	0	1511.44	0	1416.13	0	2336.09	0	1483.53	0	1527.91	0	TST	Homo sapiens thiosulfate sulfurtransferase (rhodanese) (TST), nuclear gene encoding mitochondrial protein, mRNA.
1966.68	0	1510.37	0	2221.57	0	1096.98	0	1956.7	0	1000.78	0	SCPEP1	Homo sapiens serine carboxypeptidase 1 (SCPEP1), mRNA.
1966.66	0	1740.4	0	1688.3	0	1805.92	0	2536.41	0	1528.22	0	PLXNB2	PREDICTED: Homo sapiens plexin B2 (PLXNB2), mRNA.
1965.76	0	1723.64	0	1177.5	0	1505.48	0	1412.43	0	1458.2	0	FOXD1	Homo sapiens forkhead box D1 (FOXD1), mRNA.
1963.5	0	1612.98	0	1406.92	0	1860.41	0	1476.12	0	1296.13	0	TTC4	Homo sapiens tetratricopeptide repeat domain 4 (TTC4), mRNA.
1962.91	0	2621.48	0	1324.36	0	3531.52	0	1502.8	0	2821.51	0	LIMK1	Homo sapiens LIM domain kinase 1 (LIMK1), transcript variant dLIMK, mRNA.
1962.01	0	1420.53	0	1554.42	0	1590.37	0	1557.85	0	1131.96	0	RNF34	Homo sapiens ring finger protein 34 (RNF34), transcript variant 2, mRNA.
1958.8	0	1828.07	0	1295.86	0	1744.64	0	1877.29	0	1221.12	0	AP1S1	Homo sapiens adaptor-related protein complex 1, sigma 1 subunit (AP1S1), transcript variant 2, mRNA.
1958.33	0	2083.47	0	1716.49	0	2020.12	0	1824.58	0	2162.48	0	PHF11	Homo sapiens PHD finger protein 11 (PHF11), mRNA.
1958.31	0	1680.4	0	1426.49	0	1820.81	0	1666.71	0	1481.05	0	DNAJA3	Homo sapiens DnaJ (Hsp40) homolog, subfamily A, member 3 (DNAJA3), mRNA.
1953.71	0	1832.97	0	1820.56	0	1890.27	0	1505.77	0	1465.86	0	DDX3X	Homo sapiens DEAD (Asp-Glu-Ala-Asp) box polypeptide 3, X-linked (DDX3X), transcript variant 2, mRNA.
1953.17	0	1443.06	0	1756.6	0	1479.15	0	1695.14	0	1380.76	0	UNC50	Homo sapiens unc-50 homolog (C. elegans) (UNC50), mRNA.
1952.35	0	1636.5	0	1524.82	0	1556.36	0	1595.14	0	1324.37	0	MAPBPIP	Homo sapiens mitogen-activated protein-binding protein-interacting protein (MAPBPIP), mRNA.
1952.33	0	1017.4	0	1836.72	0	1203.65	0	1983.84	0	1007.94	0	SLC44A2	Homo sapiens solute carrier family 44, member 2 (SLC44A2), mRNA.
1948.79	0	76.8499	0.0014556	1604.51	0	254.719	0	1191.93	0	76.9269	0.0014556	EFEMP1	Homo sapiens EGF-containing fibulin-like extracellular matrix protein 1 (EFEMP1), transcript variant 1, mRNA.
1948.67	0	1619.69	0	2132.1	0	1510.14	0	1558.28	0	1114.77	0	WDFY1	Homo sapiens WD repeat and FYVE domain containing 1 (WDFY1), mRNA.
1946.4	0	1443.6	0	1019.28	0	1412.3	0	1268.02	0	1165.78	0	POLR2E	Homo sapiens polymerase (RNA) II (DNA directed) polypeptide E, 25kDa (POLR2E), mRNA.
1946.3	0	678.452	0	790.638	0	1170.23	0	1449.65	0	814.387	0	ENC1	Homo sapiens ectodermal-neural cortex (with BTB-like domain) (ENC1), mRNA.
1945.38	0	1871.83	0	1509.37	0	1885.26	0	1692	0	1795.32	0	MRPL18	Homo sapiens mitochondrial ribosomal protein L18 (MRPL18), nuclear gene encoding mitochondrial protein, mRNA.
1944.16	0	1837.37	0	1768.8	0	2476.95	0	1743.02	0	1885.17	0	DDX21	Homo sapiens DEAD (Asp-Glu-Ala-Asp) box polypeptide 21 (DDX21), mRNA.
1940.23	0	1762.59	0	1519.3	0	1890.61	0	1663.28	0	1715.97	0	DNAJB6	Homo sapiens DnaJ (Hsp40) homolog, subfamily B, member 6 (DNAJB6), transcript variant 1, mRNA.
1940.16	0	1620.63	0	1635.54	0	1970.35	0	1599.77	0	1243.31	0	GNL3	Homo sapiens guanine nucleotide binding protein-like 3 (nucleolar) (GNL3), transcript variant 1, mRNA.
1938.5	0	1787.81	0	1336.89	0	1736.08	0	1282.89	0	1405.16	0	XAB1	Homo sapiens XPA binding protein 1, GTPase (XAB1), mRNA.
1938.3	0	1703.42	0	1398.3	0	1571.13	0	1886.17	0	1249.85	0	FLJ00038	PREDICTED: Homo sapiens CXYorf1-related protein, transcript variant 2 (FLJ00038), mRNA.
1937.96	0	1490.11	0	1124.82	0	1499.94	0	1447.33	0	1332.82	0	BANP	PREDICTED: Homo sapiens BTG3 associated nuclear protein (BANP), mRNA.
1936.99	0	1178.64	0	1267.59	0	1631.92	0	1778.17	0	788.644	0	NANS	Homo sapiens N-acetylneuraminic acid synthase (sialic acid synthase) (NANS), mRNA.
1936.47	0	2182.7	0	1642.89	0	1525.73	0	1353.79	0	1738.72	0	SLC44A1	Homo sapiens solute carrier family 44, member 1 (SLC44A1), transcript variant 2, mRNA.
1935.8	0	1570.14	0	1831.03	0	2126.22	0	1876.91	0	1440.74	0	HSA9761	Homo sapiens dimethyladenosine transferase (HSA9761), mRNA.
1935	0	1102.64	0	1723.83	0	1042.89	0	2410.7	0	869.058	0	NFE2L1	Homo sapiens nuclear factor (erythroid-derived 2)-like 1 (NFE2L1), mRNA.
1934.17	0	1290.23	0	1342.21	0	1383.31	0	1761.8	0	1321.04	0	C16orf9	Homo sapiens chromosome 16 open reading frame 9 (C16orf9), mRNA.
1932.7	0	1682.27	0	1573.62	0	1864.97	0	1343.74	0	1524.97	0	ACTL6A	Homo sapiens actin-like 6A (ACTL6A), transcript variant 2, mRNA.
1932.39	0	1677.57	0	1870.76	0	1539.5	0	2040.54	0	1378.74	0	MXD4	Homo sapiens MAX dimerization protein 4 (MXD4), mRNA.
1932.23	0	673.445	0	957.553	0	633.661	0	2129.84	0	483.764	0	LACTB	Homo sapiens lactamase, beta (LACTB), nuclear gene encoding mitochondrial protein, transcript variant 1, mRNA.
1929.8	0	1994.05	0	1526.42	0	1500.31	0	1245.89	0	1262.81	0	PAIP2	Homo sapiens poly(A) binding protein interacting protein 2 (PAIP2), transcript variant 1, mRNA.
1929.34	0	16510.1	0	2077.47	0	17607.6	0	910.28	0	16188.5	0	RIS1	Homo sapiens Ras-induced senescence 1 (RIS1), mRNA.
1928.26	0	1566.35	0	1457.16	0	1255.16	0	1560.28	0	1265.95	0	THEM2	Homo sapiens thioesterase superfamily member 2 (THEM2), mRNA.
1927.54	0	1663.59	0	1715.54	0	1637.68	0	1783.62	0	1353.51	0	SFRS5	Homo sapiens splicing factor, arginine/serine-rich 5 (SFRS5), mRNA.
1927.21	0	1348.48	0	1164.45	0	1236.05	0	1434.17	0	1027.34	0	LOC51035	Homo sapiens unknown protein LOC51035 (LOC51035), mRNA.
1927.13	0	1613.07	0	2009.77	0	1326.13	0	2085.64	0	1258.07	0	LOC644799	PREDICTED: Homo sapiens hypothetical protein LOC644799, transcript variant 1 (LOC644799), mRNA.
1925.81	0	1756.8	0	1610.52	0	1514.68	0	1370.55	0	1152.29	0	SAC3D1	Homo sapiens SAC3 domain containing 1 (SAC3D1), mRNA.
1925.8	0	2137.17	0	2029.27	0	2239.76	0	2397.09	0	2131.74	0	RHBDF1	Homo sapiens rhomboid 5 homolog 1 (Drosophila) (RHBDF1), mRNA.
1923.82	0	2141.56	0	1348.86	0	2058.78	0	1541.19	0	1242.02	0	POLR2B	Homo sapiens polymerase (RNA) II (DNA directed) polypeptide B, 140kDa (POLR2B), mRNA.
1922.75	0	1672.64	0	1740.25	0	1568.27	0	1389.76	0	866.723	0	MTDH	Homo sapiens metadherin (MTDH), mRNA.
1919.93	0	1542.27	0	1159.02	0	1960.94	0	1482.97	0	1319.89	0	TOMM40	Homo sapiens translocase of outer mitochondrial membrane 40 homolog (yeast) (TOMM40), mRNA.
1919.69	0	1294.53	0	1219.28	0	973.158	0	1852.69	0	1077.57	0	CA12	Homo sapiens carbonic anhydrase XII (CA12), transcript variant 1, mRNA.
1919.53	0	2243.35	0	1833.24	0	2023.49	0	1435.74	0	1339.39	0	NAP1L1	Homo sapiens nucleosome assembly protein 1-like 1 (NAP1L1), transcript variant 1, mRNA.
1918.77	0	1459.07	0	1286.12	0	1657.17	0	1382.69	0	1399.65	0	HDGF	Homo sapiens hepatoma-derived growth factor (high-mobility group protein 1-like) (HDGF), mRNA.
1917.14	0	545.037	0	1070.2	0	442.518	0	1053.26	0	427.267	0	KLF9	Homo sapiens Kruppel-like factor 9 (KLF9), mRNA.
1915.55	0	1488.3	0	1123.31	0	1591.77	0	1305.38	0	987.506	0	SNF8	Homo sapiens SNF8, ESCRT-II complex subunit, homolog (S. cerevisiae) (SNF8), mRNA.
1914.67	0	1811.54	0	1511.17	0	1480.84	0	1150.92	0	1136.09	0	ZNF207	Homo sapiens zinc finger protein 207 (ZNF207), transcript variant 1, mRNA.
1914.56	0	2110.57	0	2295.06	0	2271.76	0	1532.08	0	1510.81	0	CBFB	Homo sapiens core-binding factor, beta subunit (CBFB), transcript variant 2, mRNA.
1913.9	0	1485.9	0	1328.15	0	1433.62	0	2000.77	0	1413.27	0	YIPF3	Homo sapiens Yip1 domain family, member 3 (YIPF3), mRNA.
1912.19	0	1356.76	0	1477.87	0	1728.16	0	2406.93	0	1255.75	0	WNT5B	Homo sapiens wingless-type MMTV integration site family, member 5B (WNT5B), transcript variant 1, mRNA.
1910.95	0	1620.83	0	1749.14	0	1767.36	0	1902.02	0	1097.3	0	CDC16	Homo sapiens CDC16 cell division cycle 16 homolog (S. cerevisiae) (CDC16), mRNA.
1910.56	0	1612.34	0	1515.29	0	1912.91	0	1512.41	0	1311.85	0	RNPS1	Homo sapiens RNA binding protein S1, serine-rich domain (RNPS1), transcript variant 1, mRNA.
1910.49	0	1255.39	0	1164.72	0	1793.09	0	1283.09	0	1029.69	0	U2AF1	Homo sapiens U2(RNU2) small nuclear RNA auxiliary factor 1 (U2AF1), transcript variant c, mRNA.
1910.37	0	1420.83	0	1132.3	0	1571.75	0	1408.09	0	1041.42	0	MRPL12	Homo sapiens mitochondrial ribosomal protein L12 (MRPL12), nuclear gene encoding mitochondrial protein, mRNA.
1907.6	0	1714.36	0	1541.12	0	1707.25	0	1699.79	0	1628.38	0	PUM1	Homo sapiens pumilio homolog 1 (Drosophila) (PUM1), transcript variant 2, mRNA.
1906.45	0	1613.86	0	1323.34	0	1720.03	0	1389.63	0	1460.66	0	TIMM23	Homo sapiens translocase of inner mitochondrial membrane 23 homolog (yeast) (TIMM23), mRNA.
1906.36	0	1725.9	0	1663.67	0	2113.38	0	1354.94	0	1706.75	0	BXDC1	Homo sapiens brix domain containing 1 (BXDC1), mRNA.
1904.31	0	1658.27	0	1527.22	0	1255.88	0	1638.97	0	1196.49	0	OSTF1	Homo sapiens osteoclast stimulating factor 1 (OSTF1), mRNA.
1903.32	0	1015.06	0	1190.98	0	1019.88	0	1585.12	0	659.802	0	PTPLA	Homo sapiens protein tyrosine phosphatase-like (proline instead of catalytic arginine), member a (PTPLA), mRNA.
1902.7	0	1714.64	0	1539.81	0	2220.09	0	1502.42	0	1734.54	0	LMNB2	Homo sapiens lamin B2 (LMNB2), mRNA.
1899.94	0	2800.74	0	2180.41	0	4379.97	0	1550.23	0	3137.61	0	AEBP1	Homo sapiens AE binding protein 1 (AEBP1), mRNA.
1899.61	0	1700.92	0	1635.24	0	1392.6	0	1469.6	0	1187.27	0	UBP1	Homo sapiens upstream binding protein 1 (LBP-1a) (UBP1), mRNA.
1898.35	0	1852.7	0	2047.01	0	2117.57	0	2000.46	0	1800.87	0	LOC441763	PREDICTED: Homo sapiens hypothetical LOC441763 (LOC441763), mRNA.
1897.8	0	1838.65	0	1545.65	0	2283.12	0	1625.47	0	1756.98	0	RPRC1	Homo sapiens arginine/proline rich coiled-coil 1 (RPRC1), mRNA.
1897.02	0	1121.22	0	1115.26	0	1393.97	0	1457.74	0	827.981	0	ICT1	Homo sapiens immature colon carcinoma transcript 1 (ICT1), mRNA.
1896.67	0	1346.97	0	1220.5	0	701.073	0	1622.15	0	725.712	0	MRGPRF	Homo sapiens MAS-related GPR, member F (MRGPRF), mRNA.
1895.43	0	2303.22	0	1191.59	0	2045.41	0	1122.31	0	1820.69	0	MYH10	Homo sapiens myosin, heavy polypeptide 10, non-muscle (MYH10), mRNA.
1895.33	0	1690.34	0	1776.89	0	1469.88	0	1701.54	0	1255.42	0	SLC35A5	Homo sapiens solute carrier family 35, member A5 (SLC35A5), mRNA.
1895.15	0	1238.41	0	2274.13	0	1467.87	0	2064.29	0	1203.86	0	VEGFC	Homo sapiens vascular endothelial growth factor C (VEGFC), mRNA.
1894.86	0	1292.72	0	1349.33	0	1266.67	0	1771.71	0	899.855	0	SCAP	Homo sapiens SREBP cleavage-activating protein (SCAP), mRNA.
1894.34	0	2300.6	0	1826.32	0	1963.42	0	1497.83	0	1698.36	0	FLJ10154	Homo sapiens hypothetical protein FLJ10154 (FLJ10154), mRNA.
1889.82	0	1198.55	0	1278.75	0	960.714	0	1773.82	0	817.731	0	C7orf21	Homo sapiens chromosome 7 open reading frame 21 (C7orf21), mRNA.
1889.3	0	1694.06	0	1429.02	0	1845.29	0	1518.23	0	1407.03	0	GTF2F2	Homo sapiens general transcription factor IIF, polypeptide 2 (30kD subunit) (GTF2F2), mRNA.
1889.24	0	1617.56	0	1422.58	0	1473.89	0	1792.48	0	1389.56	0	DNCL2A	Homo sapiens dynein, cytoplasmic, light polypeptide 2A (DNCL2A), transcript variant 2, mRNA.
1887.02	0	1119.19	0	1456.5	0	1272.74	0	1726.9	0	923.169	0	ARFGAP3	Homo sapiens ADP-ribosylation factor GTPase activating protein 3 (ARFGAP3), mRNA.
1886.89	0	1236.31	0	1176.93	0	1658.73	0	1638.16	0	1452.1	0	MYL9	Homo sapiens myosin, light polypeptide 9, regulatory (MYL9), transcript variant 1, mRNA.
1885.07	0	1378.53	0	1326.55	0	1561.76	0	1590.42	0	1225.21	0	CIB1	Homo sapiens calcium and integrin binding 1 (calmyrin) (CIB1), mRNA.
1882.53	0	2277.48	0	1560.67	0	1792.75	0	1680.5	0	1052.33	0	PYGL	Homo sapiens phosphorylase, glycogen; liver (Hers disease, glycogen storage disease type VI) (PYGL), mRNA.
1881.56	0	1533.49	0	1540.61	0	1418.2	0	1974.33	0	1524.98	0	CYB5R3	Homo sapiens cytochrome b5 reductase 3 (CYB5R3), transcript variant S, mRNA.
1881.08	0	1074.2	0	1267	0	1384.41	0	1426.75	0	1099.94	0	STX5A	Homo sapiens syntaxin 5A (STX5A), mRNA.
1879	0	1502.17	0	1237.47	0	1794.28	0	1410.98	0	1141.32	0	RPP21	Homo sapiens ribonuclease P 21kDa subunit (RPP21), mRNA.
1878.49	0	1694.55	0	1279.99	0	1954.02	0	1574.63	0	1760.31	0	KRT10	Homo sapiens keratin 10 (epidermolytic hyperkeratosis; keratosis palmaris et plantaris) (KRT10), mRNA.
1875.79	0	1317.36	0	1241.89	0	925.134	0	1377.24	0	914.207	0	HOXC6	Homo sapiens homeobox C6 (HOXC6), transcript variant 2, mRNA.
1875.68	0	1334.92	0	1493.5	0	1410.61	0	1899.35	0	1219.8	0	BZRP	Homo sapiens benzodiazapine receptor (peripheral) (BZRP), transcript variant PBR, mRNA.
1874.7	0	1932.77	0	1371.7	0	2068.35	0	1524.18	0	1575.01	0	PTDSS1	Homo sapiens phosphatidylserine synthase 1 (PTDSS1), mRNA.
1873.56	0	1880.9	0	1761.92	0	2187.7	0	1737.86	0	1397.16	0	LOC652356	PREDICTED: Homo sapiens similar to voltage-dependent anion channel 2 (LOC652356), mRNA.
1873.39	0	1809.81	0	1173.25	0	1845.08	0	1579.88	0	1630.43	0	VPS28	Homo sapiens vacuolar protein sorting 28 (yeast) (VPS28), transcript variant 1, mRNA.
1872.7	0	1526.18	0	1580.05	0	1282.54	0	1534.84	0	1229.22	0	VPS35	Homo sapiens vacuolar protein sorting 35 (yeast) (VPS35), mRNA.
1872.22	0	1387.45	0	1796.29	0	1272.77	0	1718.55	0	1008.67	0	NFE2L2	Homo sapiens nuclear factor (erythroid-derived 2)-like 2 (NFE2L2), mRNA.
1870	0	1421.81	0	1323.46	0	1333.78	0	1110.98	0	717.38	0	CCNB2	Homo sapiens cyclin B2 (CCNB2), mRNA.
1867.26	0	1731.1	0	1655.24	0	2167.12	0	1581.33	0	1241.03	0	CDV3	PREDICTED: Homo sapiens CDV3 homolog (mouse), transcript variant 3 (CDV3), mRNA.
1867.2	0	1551.87	0	896.425	0	1378.66	0	1250.29	0	1144.98	0	TRUB2	Homo sapiens TruB pseudouridine (psi) synthase homolog 2 (E. coli) (TRUB2), mRNA.
1862.89	0	1443.08	0	1540.62	0	1765.5	0	1775.61	0	1511.74	0	ATPIF1	Homo sapiens ATPase inhibitory factor 1 (ATPIF1), nuclear gene encoding mitochondrial protein, transcript variant 1, mRNA.
1862.09	0	1384.6	0	1561.48	0	1401.03	0	1358.22	0	1231.18	0	ATG3	Homo sapiens ATG3 autophagy related 3 homolog (S. cerevisiae) (ATG3), mRNA.
1861.02	0	1687.98	0	1099.92	0	1534.54	0	1705.78	0	1007.91	0	EFTUD2	Homo sapiens elongation factor Tu GTP binding domain containing 2 (EFTUD2), mRNA.
1859.99	0	1742.72	0	1130.05	0	1668.9	0	1309.75	0	1234.76	0	MGC3207	Homo sapiens hypothetical protein MGC3207 (MGC3207), transcript variant 2, mRNA.
1858.62	0	2441.63	0	1270.45	0	3018.2	0	1321.24	0	2826.39	0	LOC646630	PREDICTED: Homo sapiens similar to Coiled-coil-helix-coiled-coil-helix domain containing protein 2 (HCV NS2 trans-regulated protein) (NS2TP) (LOC646630), mRNA.
1858.44	0	1126.7	0	1315.04	0	1042.06	0	1662.49	0	917.332	0	TCEAL3	Homo sapiens transcription elongation factor A (SII)-like 3 (TCEAL3), transcript variant 1, mRNA.
1853.49	0	1906.53	0	1676.79	0	1458.69	0	1370.74	0	1311.57	0	SRRM1	Homo sapiens serine/arginine repetitive matrix 1 (SRRM1), mRNA.
1852.98	0	1626.36	0	1477.89	0	1825.32	0	1428.79	0	1095.43	0	CXorf26	Homo sapiens chromosome X open reading frame 26 (CXorf26), mRNA.
1851.63	0	1572.95	0	1764.36	0	1804.35	0	1802	0	1415.26	0	DUSP3	Homo sapiens dual specificity phosphatase 3 (vaccinia virus phosphatase VH1-related) (DUSP3), mRNA.
1849.9	0	1901.73	0	908.92	0	2529.84	0	1254.79	0	2126.29	0	PDLIM7	Homo sapiens PDZ and LIM domain 7 (enigma) (PDLIM7), transcript variant 4, mRNA.
1847.51	0	1794.95	0	1454.48	0	1792.64	0	1702.96	0	1733.17	0	RHOBTB3	Homo sapiens Rho-related BTB domain containing 3 (RHOBTB3), mRNA.
1847.14	0	1528.33	0	1421.58	0	1549.51	0	1629.81	0	1217.16	0	DDX24	Homo sapiens DEAD (Asp-Glu-Ala-Asp) box polypeptide 24 (DDX24), mRNA.
1846.15	0	913.441	0	1194.45	0	1085.48	0	1684.18	0	556.264	0	COTL1	Homo sapiens coactosin-like 1 (Dictyostelium) (COTL1), mRNA.
1845.59	0	1347.36	0	1248.6	0	1007.62	0	1388.22	0	921.529	0	HBLD1	Homo sapiens HESB like domain containing 1 (HBLD1), mRNA.
1845.47	0	1752.89	0	1290.86	0	2136.64	0	1729.94	0	1420.9	0	EIF2AK2	Homo sapiens eukaryotic translation initiation factor 2-alpha kinase 2 (EIF2AK2), mRNA.
1844.76	0	2046.62	0	1911.94	0	2278.83	0	1579.54	0	1479.62	0	PTRH2	Homo sapiens peptidyl-tRNA hydrolase 2 (PTRH2), nuclear gene encoding mitochondrial protein, transcript variant 2, mRNA.
1842.77	0	1280.57	0	1162.25	0	1487.31	0	1449.68	0	1323.49	0	C16orf58	Homo sapiens chromosome 16 open reading frame 58 (C16orf58), mRNA.
1840.96	0	1346.24	0	1130.95	0	1276.95	0	1603.08	0	958.041	0	ERAL1	Homo sapiens Era G-protein-like 1 (E. coli) (ERAL1), mRNA.
1839.9	0	1281.29	0	1556.01	0	1099.34	0	1366.35	0	983.274	0	PMPCB	Homo sapiens peptidase (mitochondrial processing) beta (PMPCB), mRNA.
1837.92	0	3313.61	0	1764.03	0	2713.07	0	1745.56	0	2421.57	0	MAN2A1	Homo sapiens mannosidase, alpha, class 2A, member 1 (MAN2A1), mRNA.
1837.26	0	1613.85	0	1451.32	0	1481.36	0	1502.7	0	1403.65	0	LOC643310	PREDICTED: Homo sapiens similar to heat shock 70kD protein binding protein (LOC643310), mRNA.
1836.24	0	1903.1	0	1595.07	0	2561.02	0	1695.45	0	2780.77	0	MYADM	Homo sapiens myeloid-associated differentiation marker (MYADM), transcript variant 4, mRNA.
1835.88	0	1529.91	0	1388.19	0	1580.39	0	1631.41	0	1340.6	0	RAB1A	Homo sapiens RAB1A, member RAS oncogene family (RAB1A), mRNA.
1835.24	0	1337.72	0	1332.09	0	1430.84	0	1472.83	0	1146.61	0	ATP1A1	Homo sapiens ATPase, Na+/K+ transporting, alpha 1 polypeptide (ATP1A1), transcript variant 1, mRNA.
1833.59	0	1939.65	0	1604.77	0	1446.13	0	1475.34	0	1128.52	0	CGGBP1	Homo sapiens CGG triplet repeat binding protein 1 (CGGBP1), transcript variant 2, mRNA.
1833.59	0	1275.06	0	1152.12	0	1374.27	0	1216.18	0	1066.88	0	NUP37	Homo sapiens nucleoporin 37kDa (NUP37), mRNA.
1833.29	0	1741.42	0	1500.27	0	1556.44	0	1839.66	0	1034.84	0	SEC31L1	Homo sapiens SEC31-like 1 (S. cerevisiae) (SEC31L1), transcript variant 1, mRNA.
1829.35	0	1453.12	0	1276.18	0	2021.62	0	1327.15	0	1327.02	0	PP2447	Homo sapiens hypothetical protein PP2447 (PP2447), mRNA.
1829.21	0	912.666	0	1352.4	0	877.09	0	1667.99	0	516.18	0	NAGLU	Homo sapiens N-acetylglucosaminidase, alpha- (Sanfilippo disease IIIB) (NAGLU), mRNA.
1827.76	0	1659.97	0	1624.9	0	980.091	0	2293.1	0	1238.34	0	ATP2B4	Homo sapiens ATPase, Ca++ transporting, plasma membrane 4 (ATP2B4), transcript variant 2, mRNA.
1825.92	0	1595.25	0	1479.82	0	1915.58	0	1441.47	0	1020.99	0	DKC1	Homo sapiens dyskeratosis congenita 1, dyskerin (DKC1), mRNA.
1823.2	0	2443.57	0	2343.37	0	1897.69	0	1551.66	0	2029.85	0	SH3BGRL	Homo sapiens SH3 domain binding glutamic acid-rich protein like (SH3BGRL), mRNA.
1820.65	0	1796.34	0	1184.93	0	2285.97	0	1485.74	0	1631.13	0	HARS	Homo sapiens histidyl-tRNA synthetase (HARS), mRNA.
1820.55	0	1420.9	0	1047.8	0	1586.01	0	1573.93	0	1089.61	0	AHSA1	Homo sapiens AHA1, activator of heat shock 90kDa protein ATPase homolog 1 (yeast) (AHSA1), mRNA.
1818.21	0	2817.46	0	1214.81	0	2727.35	0	878.484	0	2752.35	0	FAM20C	Homo sapiens family with sequence similarity 20, member C (FAM20C), mRNA.
1817.28	0	1885.27	0	1638.45	0	1281.35	0	1277.85	0	1260.13	0	ZYG11B	Homo sapiens zyg-11 homolog B (C. elegans) (ZYG11B), mRNA.
1817.01	0	1399.96	0	1048.76	0	1791.69	0	1348.95	0	1166.57	0	CD2BP2	Homo sapiens CD2 antigen (cytoplasmic tail) binding protein 2 (CD2BP2), mRNA.
1816.42	0	1640.9	0	1303.56	0	1575.15	0	1714.89	0	1384.53	0	PDIA6	Homo sapiens protein disulfide isomerase family A, member 6 (PDIA6), mRNA.
1814.26	0	1237.5	0	1183.02	0	1174.91	0	1369.08	0	730.297	0	MRPL45	PREDICTED: Homo sapiens mitochondrial ribosomal protein L45 (MRPL45), mRNA.
1813.59	0	965.036	0	1926.93	0	816.925	0	2345.89	0	495.288	0	LGMN	Homo sapiens legumain (LGMN), transcript variant 1, mRNA.
1812.93	0	1862.23	0	1574.46	0	1638.73	0	1141.25	0	1235.34	0	KIAA0101	Homo sapiens KIAA0101 (KIAA0101), transcript variant 1, mRNA.
1812.61	0	1340.46	0	1497.33	0	1619.23	0	1538.37	0	1041.02	0	HN1	Homo sapiens hematological and neurological expressed 1 (HN1), transcript variant 1, mRNA.
1812.32	0	1565.58	0	1372.28	0	1477.58	0	1255.61	0	1385.92	0	LSM14A	Homo sapiens LSM14 homolog A (SCD6, S. cerevisiae) (LSM14A), mRNA.
1812.03	0	1391.28	0	2153.15	0	1102.64	0	1469.35	0	1092	0	SMARCA2	Homo sapiens SWI/SNF related, matrix associated, actin dependent regulator of chromatin, subfamily a, member 2 (SMARCA2), transcript variant 2, mRNA.
1807.48	0	1688.28	0	1403.16	0	2179.86	0	1387.93	0	1614.46	0	SEC61B	Homo sapiens Sec61 beta subunit (SEC61B), mRNA.
1806.77	0	1587.9	0	1314.12	0	1684.43	0	1515.96	0	1202.68	0	HCFC1	Homo sapiens host cell factor C1 (VP16-accessory protein) (HCFC1), mRNA.
1804.01	0	2027.36	0	1526.86	0	1990.89	0	1764.83	0	959.058	0	IQGAP1	Homo sapiens IQ motif containing GTPase activating protein 1 (IQGAP1), mRNA.
1803.65	0	1585.49	0	2172.33	0	2109.73	0	2208.28	0	1463.47	0	MAN2B2	Homo sapiens mannosidase, alpha, class 2B, member 2 (MAN2B2), mRNA.
1802.17	0	1379.24	0	1211.92	0	1109.24	0	1047.66	0	802.331	0	COQ2	Homo sapiens coenzyme Q2 homolog, prenyltransferase (yeast) (COQ2), mRNA.
1800.21	0	1511.46	0	1162.25	0	1557.84	0	1048.54	0	1327.98	0	CCDC23	Homo sapiens coiled-coil domain containing 23 (CCDC23), mRNA.
1800.14	0	879.604	0	1223.21	0	967.292	0	1672.59	0	718.404	0	ATF6	Homo sapiens activating transcription factor 6 (ATF6), mRNA.
1799.21	0	1390.2	0	1383.92	0	1481.03	0	1390.23	0	1195.36	0	MRPS10	Homo sapiens mitochondrial ribosomal protein S10 (MRPS10), nuclear gene encoding mitochondrial protein, mRNA.
1798.41	0	1658.12	0	1510.04	0	1475.74	0	1299.5	0	1268.26	0	UBADC1	Homo sapiens ubiquitin associated domain containing 1 (UBADC1), mRNA.
1797.74	0	1465.14	0	1107.54	0	1535.58	0	1294.37	0	1293.25	0	C12orf10	Homo sapiens chromosome 12 open reading frame 10 (C12orf10), mRNA.
1797.71	0	1206.68	0	1125.51	0	1451.08	0	1510.8	0	1232.13	0	DPAGT1	Homo sapiens dolichyl-phosphate (UDP-N-acetylglucosamine) N-acetylglucosaminephosphotransferase 1 (GlcNAc-1-P transferase) (DPAGT1), transcript variant 1, mRNA.
1797.69	0	1721.67	0	1378.59	0	1719.6	0	1688.28	0	1405.26	0	TLN1	Homo sapiens talin 1 (TLN1), mRNA.
1797.28	0	1163.29	0	907.965	0	991.266	0	1788.45	0	725.451	0	OBFC2A	Homo sapiens oligonucleotide/oligosaccharide-binding fold containing 2A (OBFC2A), transcript variant 2, mRNA.
1796.48	0	1984.02	0	1770.69	0	1778.99	0	1335.72	0	1146.3	0	FAM96A	Homo sapiens family with sequence similarity 96, member A (FAM96A), transcript variant 1, mRNA.
1795.41	0	1877.16	0	1530.12	0	2070.63	0	1624.07	0	1163.78	0	C9orf30	Homo sapiens chromosome 9 open reading frame 30 (C9orf30), mRNA.
1795.26	0	1993.91	0	1461.48	0	2017.91	0	1309.78	0	1532.62	0	MGC33212	Homo sapiens hypothetical protein MGC33212 (MGC33212), mRNA.
1794.94	0	1171.25	0	1215.11	0	1112.18	0	1525.53	0	792.736	0	H2AFJ	Homo sapiens H2A histone family, member J (H2AFJ), transcript variant 2, mRNA.
1793.52	0	1482.17	0	1186.97	0	1462.07	0	1483.46	0	1175.15	0	LOC348262	Homo sapiens hypothetical protein LOC348262 (LOC348262), mRNA.
1791.6	0	985.397	0	1182.65	0	1136.24	0	1432.78	0	1109.91	0	HERPUD1	Homo sapiens homocysteine-inducible, endoplasmic reticulum stress-inducible, ubiquitin-like domain member 1 (HERPUD1), transcript variant 3, mRNA.
1791.4	0	1369.15	0	1193.13	0	1567.9	0	1253.73	0	1081.96	0	MED6	Homo sapiens mediator of RNA polymerase II transcription, subunit 6 homolog (yeast) (MED6), mRNA.
1791.24	0	1628.25	0	1239.49	0	1720.09	0	1401.24	0	1204.14	0	C20orf20	Homo sapiens chromosome 20 open reading frame 20 (C20orf20), mRNA.
1791.14	0	1506.59	0	1475.31	0	1451.46	0	1364.07	0	969.859	0	LTV1	Homo sapiens LTV1 homolog (S. cerevisiae) (LTV1), mRNA.
1790.94	0	2124.32	0	1997.81	0	1355.77	0	1696.64	0	1218.14	0	SDCBP	Homo sapiens syndecan binding protein (syntenin) (SDCBP), transcript variant 4, mRNA.
1790.7	0	1621.79	0	1268.64	0	1340.26	0	1332.04	0	1232.51	0	TOP2B	Homo sapiens topoisomerase (DNA) II beta 180kDa (TOP2B), mRNA.
1790.11	0	1129.63	0	1483.98	0	1278.95	0	1429.02	0	1291.52	0	XBP1	Homo sapiens X-box binding protein 1 (XBP1), mRNA.
1789.44	0	1689.18	0	1108.22	0	1855.59	0	1183.37	0	1290.48	0	FBL	Homo sapiens fibrillarin (FBL), mRNA.
1788.11	0	1890.34	0	1462.59	0	1906.84	0	1220.86	0	1659.03	0	GOLGA7	Homo sapiens golgi autoantigen, golgin subfamily a, 7 (GOLGA7), transcript variant 2, mRNA.
1786.47	0	1750.95	0	1156.98	0	1870.44	0	1593.76	0	1478.11	0	FAM96B	Homo sapiens family with sequence similarity 96, member B (FAM96B), mRNA.
1786.19	0	846.216	0	1424.73	0	1057.7	0	1575.65	0	731.188	0	PYCR1	Homo sapiens pyrroline-5-carboxylate reductase 1 (PYCR1), transcript variant 2, mRNA.
1784.95	0	1381.69	0	1825.06	0	1862.5	0	1851.81	0	1318.21	0	DEGS1	Homo sapiens degenerative spermatocyte homolog 1, lipid desaturase (Drosophila) (DEGS1), transcript variant 1, mRNA.
1784.7	0	1427.74	0	1101.92	0	1542.14	0	1546.1	0	1000.96	0	GCN1L1	Homo sapiens GCN1 general control of amino-acid synthesis 1-like 1 (yeast) (GCN1L1), mRNA.
1784.15	0	1290.08	0	1206.3	0	1451.97	0	1657.71	0	1133.52	0	KIAA0913	Homo sapiens KIAA0913 (KIAA0913), mRNA.
1781.73	0	1216.25	0	1711.83	0	1113.9	0	1652.43	0	881.537	0	FN3KRP	Homo sapiens fructosamine-3-kinase-related protein (FN3KRP), mRNA.
1780.55	0	688.075	0	952.94	0	801.959	0	927.802	0	489.28	0	MT1X	Homo sapiens metallothionein 1X (MT1X), mRNA.
1779.77	0	2078.07	0	1535.76	0	1903.37	0	1622.3	0	1479.1	0	LIPA	Homo sapiens lipase A, lysosomal acid, cholesterol esterase (Wolman disease) (LIPA), mRNA.
1779.38	0	1451.18	0	1508.36	0	1657.57	0	1255.88	0	1283.37	0	LOC389850	PREDICTED: Homo sapiens similar to CG4775-PA, transcript variant 1 (LOC389850), mRNA.
1778.65	0	1354.86	0	1465.89	0	1816.79	0	1405.3	0	930.641	0	CDV3	Homo sapiens CDV3 homolog (mouse) (CDV3), mRNA.
1778.35	0	1498.18	0	1479.17	0	1758.24	0	1578.92	0	1317.65	0	TXNDC14	Homo sapiens thioredoxin domain containing 14 (TXNDC14), mRNA.
1777.36	0	1607.22	0	1514.29	0	1812.42	0	1760.08	0	1760.88	0	KIAA1423	PREDICTED: Homo sapiens KIAA1423 (KIAA1423), mRNA.
1775.91	0	1312.47	0	1320.36	0	1480.85	0	1520.59	0	944.924	0	SDHC	Homo sapiens succinate dehydrogenase complex, subunit C, integral membrane protein, 15kDa (SDHC), nuclear gene encoding mitochondrial protein, mRNA.
1775.37	0	1682.42	0	2093.09	0	1782.23	0	1469.38	0	1211.85	0	CMPK	Homo sapiens cytidylate kinase (CMPK), mRNA.
1773.37	0	1190.02	0	1368.04	0	1198.07	0	1643.17	0	927.689	0	SPPL2A	Homo sapiens signal peptide peptidase-like 2A (SPPL2A), mRNA.
1772.73	0	1538.55	0	1453.55	0	1334.94	0	1543.51	0	1112.2	0	RPUSD4	Homo sapiens RNA pseudouridylate synthase domain containing 4 (RPUSD4), mRNA.
1771.98	0	1963.46	0	1936.16	0	2267.22	0	2028.52	0	1733.24	0	VKORC1	Homo sapiens vitamin K epoxide reductase complex, subunit 1 (VKORC1), transcript variant 1, mRNA.
1771.15	0	233.52	0	1015.29	0	212.615	0	2719.03	0	54.7464	0.00218341	KRTAP1-1	Homo sapiens keratin associated protein 1-1 (KRTAP1-1), mRNA.
1770.93	0	1201.58	0	1074.38	0	1386.27	0	1278.12	0	916.476	0	C17orf70	Homo sapiens chromosome 17 open reading frame 70 (C17orf70), mRNA.
1770.91	0	1867.71	0	1208.69	0	2260.03	0	1721.78	0	1626.61	0	VARS	Homo sapiens valyl-tRNA synthetase (VARS), mRNA.
1770.67	0	1324.89	0	1234.87	0	1461.63	0	1179.51	0	1131.06	0	DRG1	Homo sapiens developmentally regulated GTP binding protein 1 (DRG1), mRNA.
1770.45	0	1107.33	0	1420.4	0	1055.32	0	1386.96	0	988.923	0	TBPL1	Homo sapiens TBP-like 1 (TBPL1), mRNA.
1768.75	0	1455.7	0	1133.69	0	1616.31	0	1150.85	0	1246.6	0	MAD2L2	Homo sapiens MAD2 mitotic arrest deficient-like 2 (yeast) (MAD2L2), mRNA.
1767.96	0	1153.6	0	1321.22	0	1235.83	0	1147.04	0	569.459	0	DSCR2	Homo sapiens Down syndrome critical region gene 2 (DSCR2), transcript variant 2, mRNA.
1767.11	0	1467.93	0	1770.83	0	1567.27	0	1405.86	0	1327.5	0	SKP1A	Homo sapiens S-phase kinase-associated protein 1A (p19A) (SKP1A), transcript variant 2, mRNA.
1766.47	0	1351.74	0	2223.55	0	738.466	0	2011.77	0	671.859	0		Homo sapiens primary neuroblastoma cDNA, clone:Nbla10111, full insert sequence
1766.29	0	1465.95	0	1428.43	0	1593.41	0	1954.32	0	1165.19	0	DDEF1	Homo sapiens development and differentiation enhancing factor 1 (DDEF1), mRNA.
1765.25	0	1154.25	0	1842.45	0	1398.72	0	1582.6	0	1277.66	0	FNDC3B	Homo sapiens fibronectin type III domain containing 3B (FNDC3B), mRNA.
1764.2	0	852.327	0	1206.48	0	1111.46	0	1579.31	0	765.82	0	FLJ13391	Homo sapiens hypothetical protein FLJ13391 (FLJ13391), mRNA.
1764.05	0	1449.27	0	1495.91	0	1854.84	0	1375.32	0	1360.31	0	C1orf174	Homo sapiens chromosome 1 open reading frame 174 (C1orf174), mRNA.
1763.85	0	9.27895	0.0567686	1452.29	0	24.07	0.00946143	2682.88	0	1.62518	0.295488	PSG5	Homo sapiens pregnancy specific beta-1-glycoprotein 5 (PSG5), mRNA.
1759.88	0	1854.12	0	1489.1	0	2226.36	0	1236.08	0	1924.44	0	RCC2	Homo sapiens regulator of chromosome condensation 2 (RCC2), mRNA.
1759.23	0	1350.26	0	1417.17	0	1432.22	0	1595.47	0	1045.36	0	PIGT	Homo sapiens phosphatidylinositol glycan, class T (PIGT), mRNA.
1758.83	0	714.907	0	1753.7	0	965.942	0	2072.47	0	591.622	0	B4GALT1	Homo sapiens UDP-Gal:betaGlcNAc beta 1,4- galactosyltransferase, polypeptide 1 (B4GALT1), mRNA.
1757.94	0	1595.52	0	1812.12	0	1104	0	1864.01	0	881.497	0	PRKCA	Homo sapiens protein kinase C, alpha (PRKCA), mRNA.
1757.81	0	1508.53	0	1099.24	0	1418.89	0	1360.61	0	1207.45	0	C10orf7	Homo sapiens chromosome 10 open reading frame 7 (C10orf7), mRNA.
1756.12	0	1674.48	0	1242.97	0	1597.55	0	1655.02	0	1213.87	0	LOC653438	PREDICTED: Homo sapiens similar to CG33096-PB, isoform B, transcript variant 1 (LOC653438), mRNA.
1751.64	0	1753.99	0	1210.34	0	1609.75	0	1451.81	0	1403.52	0	DPM3	Homo sapiens dolichyl-phosphate mannosyltransferase polypeptide 3 (DPM3), transcript variant 1, mRNA.
1750.79	0	1921.75	0	1633.23	0	1501.41	0	1576.92	0	1476.77	0	GNG10	Homo sapiens guanine nucleotide binding protein (G protein), gamma 10 (GNG10), mRNA.
1749.6	0	1058.96	0	1239.9	0	1259.1	0	1533.19	0	856.012	0	WARS	Homo sapiens tryptophanyl-tRNA synthetase (WARS), transcript variant 4, mRNA.
1749.26	0	1630.95	0	1567.76	0	1812.57	0	1232.05	0	1637.38	0	AZIN1	Homo sapiens antizyme inhibitor 1 (AZIN1), transcript variant 1, mRNA.
1747.62	0	1245.04	0	2092.68	0	1276.85	0	1590.88	0	1197.35	0	MSRB3	Homo sapiens methionine sulfoxide reductase B3 (MSRB3), transcript variant 1, mRNA.
1745.78	0	1927	0	1455.04	0	1752.25	0	1396.99	0	1725.93	0	ATP5J	Homo sapiens ATP synthase, H+ transporting, mitochondrial F0 complex, subunit F6 (ATP5J), nuclear gene encoding mitochondrial protein, transcript variant 1, mRNA.
1745.47	0	1303.68	0	2073.82	0	1074.66	0	1975.66	0	527.136	0	PCOLCE2	Homo sapiens procollagen C-endopeptidase enhancer 2 (PCOLCE2), mRNA.
1744.83	0	1980.9	0	1494.12	0	2062.08	0	1805.06	0	2107.04	0	MACF1	Homo sapiens microtubule-actin crosslinking factor 1 (MACF1), transcript variant 1, mRNA.
1743.84	0	1285.22	0	1942.86	0	1342.9	0	1698.23	0	854.24	0	SPIRE1	Homo sapiens spire homolog 1 (Drosophila) (SPIRE1), mRNA.
1743.79	0	1871.61	0	1715.19	0	1991.93	0	1361.52	0	1343.34	0	UBE2V2	Homo sapiens ubiquitin-conjugating enzyme E2 variant 2 (UBE2V2), mRNA.
1743.47	0	1575.48	0	1357.53	0	1702.49	0	1349.41	0	1269.65	0	PSMA4	Homo sapiens proteasome (prosome, macropain) subunit, alpha type, 4 (PSMA4), mRNA.
1741.62	0	2608.68	0	1268.9	0	3117.86	0	1797.83	0	2254.9	0	TOMM34	Homo sapiens translocase of outer mitochondrial membrane 34 (TOMM34), nuclear gene encoding mitochondrial protein, mRNA.
1740.1	0	1135.72	0	1433.71	0	1101.17	0	1510.61	0	979.742	0	DCAKD	Homo sapiens dephospho-CoA kinase domain containing (DCAKD), mRNA.
1740.05	0	1675.04	0	1525.97	0	1756.54	0	1354.38	0	1366.67	0	C1orf128	Homo sapiens chromosome 1 open reading frame 128 (C1orf128), mRNA.
1738.35	0	1515.17	0	907.898	0	1869.06	0	1326.81	0	1641.08	0	SRF	Homo sapiens serum response factor (c-fos serum response element-binding transcription factor) (SRF), mRNA.
1737.79	0	1541.96	0	1544.49	0	1630.64	0	1570.91	0	1461.23	0	LOC646276	PREDICTED: Homo sapiens similar to dexamethasone-induced protein, transcript variant 2 (LOC646276), mRNA.
1737.71	0	1126.69	0	936.544	0	1231.04	0	1362.43	0	910.556	0	BMS1L	Homo sapiens BMS1-like, ribosome assembly protein (yeast) (BMS1L), mRNA.
1737.67	0	987.535	0	2211.37	0	582.5	0	2023.93	0	566.673	0	LXN	Homo sapiens latexin (LXN), mRNA.
1736.68	0	1744.02	0	1099.07	0	1689.39	0	1158.16	0	1315.88	0	BCL7C	PREDICTED: Homo sapiens B-cell CLL/lymphoma 7C, transcript variant 4 (BCL7C), mRNA.
1736.34	0	1507.27	0	1246.95	0	1790.55	0	1273.59	0	1433.21	0	EIF4E2	Homo sapiens eukaryotic translation initiation factor 4E member 2 (EIF4E2), mRNA.
1735.33	0	1424.38	0	1658.3	0	1486.33	0	1370.53	0	1221.83	0	TCEAL8	Homo sapiens transcription elongation factor A (SII)-like 8 (TCEAL8), transcript variant 1, mRNA.
1732.7	0	1658.8	0	1154.39	0	1912.41	0	1505.12	0	1479.38	0	ISG20L1	Homo sapiens interferon stimulated exonuclease gene 20kDa-like 1 (ISG20L1), mRNA.
1732.23	0	1428.05	0	1382.49	0	1721.82	0	1436.65	0	1487.57	0	OSBP	Homo sapiens oxysterol binding protein (OSBP), mRNA.
1732.13	0	2310.46	0	1376.06	0	2268.04	0	1234.38	0	2263.43	0	H2AFY	Homo sapiens H2A histone family, member Y (H2AFY), transcript variant 2, mRNA.
1731.72	0	1697.4	0	1143.9	0	1861.39	0	1528.13	0	1638.66	0	LZTR1	Homo sapiens leucine-zipper-like transcription regulator 1 (LZTR1), mRNA.
1731.4	0	1537.62	0	1317.29	0	1457.6	0	1442.49	0	1410.99	0	MRPL49	Homo sapiens mitochondrial ribosomal protein L49 (MRPL49), nuclear gene encoding mitochondrial protein, mRNA.
1731.01	0	1437.42	0	1722.06	0	1668.79	0	1372.84	0	1362.48	0	CKS1B	Homo sapiens CDC28 protein kinase regulatory subunit 1B (CKS1B), mRNA.
1730.67	0	1674.28	0	1882.5	0	1596.33	0	1202.83	0	1215.96	0	GOLPH3	Homo sapiens golgi phosphoprotein 3 (coat-protein) (GOLPH3), mRNA.
1728.82	0	1516.8	0	1254.36	0	1409.83	0	1450.38	0	1194.24	0	FXR1	Homo sapiens fragile X mental retardation, autosomal homolog 1 (FXR1), transcript variant 2, mRNA.
1728.39	0	1079.62	0	1373.16	0	1637	0	1510.19	0	1510.93	0	MGC14376	Homo sapiens hypothetical protein MGC14376 (MGC14376), transcript variant 1, mRNA.
1727.51	0	1381.89	0	1401.78	0	1808.93	0	1326.23	0	1254.13	0	POP4	Homo sapiens processing of precursor 4, ribonuclease P/MRP subunit (S. cerevisiae) (POP4), mRNA.
1724.54	0	17.6851	0.0138282	3625.48	0	152.487	0	2569.23	0	44.8572	0.00291121	CRLF1	Homo sapiens cytokine receptor-like factor 1 (CRLF1), mRNA.
1724.44	0	3549.13	0	2424.51	0	4255.87	0	1966.95	0	4040.6	0	LNK	Homo sapiens lymphocyte adaptor protein (LNK), mRNA.
1722.44	0	2533.05	0	1617.34	0	1781.84	0	938.314	0	1457.55	0	RPL10A	Homo sapiens ribosomal protein L10a (RPL10A), mRNA.
1721.62	0	1183.15	0	1141.45	0	1196.12	0	1148.36	0	969.893	0	TRFP	Homo sapiens Trf (TATA binding protein-related factor)-proximal homolog (Drosophila) (TRFP), mRNA.
1721.56	0	1371.97	0	1396.12	0	1274.91	0	1843.89	0	1016.85	0	NDRG3	Homo sapiens NDRG family member 3 (NDRG3), transcript variant 2, mRNA.
1721.55	0	405.402	0	1189.2	0	291.767	0	1374.12	0	213.065	0	AVPI1	Homo sapiens arginine vasopressin-induced 1 (AVPI1), mRNA.
1720.94	0	1770.06	0	1224	0	1711.96	0	1672.02	0	1380.12	0	SPG7	Homo sapiens spastic paraplegia 7, paraplegin (pure and complicated autosomal recessive) (SPG7), nuclear gene encoding mitochondrial protein, transcript variant 1, mRNA.
1720.2	0	1716.74	0	1297.58	0	1971.57	0	1192.21	0	1153.06	0	NOP5/NOP58	Homo sapiens nucleolar protein NOP5/NOP58 (NOP5/NOP58), mRNA.
1718.2	0	1582.62	0	1204.53	0	1589.96	0	1155	0	1202.19	0	FLJ20397	Homo sapiens hypothetical protein FLJ20397 (FLJ20397), mRNA.
1716.76	0	1218	0	1548.61	0	1123.59	0	1255.9	0	884.104	0	RAD23B	Homo sapiens RAD23 homolog B (S. cerevisiae) (RAD23B), mRNA.
1714.8	0	1591.45	0	1360.15	0	1898.28	0	1482.93	0	1386.27	0	GATAD2A	Homo sapiens GATA zinc finger domain containing 2A (GATAD2A), mRNA.
1713.29	0	1407.07	0	1747.39	0	1595.98	0	1428.3	0	1125.42	0	LOC203547	Homo sapiens hypothetical protein LOC203547 (LOC203547), mRNA.
1712.55	0	1344.55	0	1550.26	0	1536.72	0	1682.77	0	1507.3	0	ARF4	Homo sapiens ADP-ribosylation factor 4 (ARF4), mRNA.
1712.29	0	1288.91	0	1419.56	0	1281.18	0	1325.26	0	1172.67	0	TMEM126B	Homo sapiens transmembrane protein 126B (TMEM126B), mRNA.
1711.54	0	1565.3	0	1930.71	0	1431.23	0	1591.99	0	1300.49	0	LOC375295	PREDICTED: Homo sapiens hypothetical gene supported by BC013438 (LOC375295), mRNA.
1710.81	0	1487.33	0	1243.39	0	1468.91	0	1107.96	0	1361.8	0	eIF2A	Homo sapiens eukaryotic translation initiation factor (eIF) 2A (eIF2A), mRNA.
1709.18	0	1442.35	0	1458.91	0	1234.21	0	1360.08	0	929.33	0	LOC124512	PREDICTED: Homo sapiens hypothetical protein LOC124512 (LOC124512), mRNA.
1705.27	0	1343.52	0	1441.67	0	1509.82	0	1314.71	0	1076.44	0	PRKRIR	Homo sapiens protein-kinase, interferon-inducible double stranded RNA dependent inhibitor, repressor of (P58 repressor) (PRKRIR), mRNA.
1704.54	0	1283.58	0	1527.66	0	1080.1	0	1161.31	0	910.191	0	MBNL1	Homo sapiens muscleblind-like (Drosophila) (MBNL1), transcript variant 3, mRNA.
1703.43	0	1841.54	0	1211.96	0	1771.22	0	1566.81	0	1528.08	0	RBM5	Homo sapiens RNA binding motif protein 5 (RBM5), mRNA.
1702.17	0	1237.26	0	1168.73	0	1263.25	0	1340.55	0	1051.13	0	FAM32A	Homo sapiens family with sequence similarity 32, member A (FAM32A), mRNA.
1701.94	0	1264.63	0	1257.27	0	1130.27	0	906.678	0	997.84	0	PMP22	Homo sapiens peripheral myelin protein 22 (PMP22), transcript variant 3, mRNA.
1700.37	0	1264.53	0	1254.41	0	1588.22	0	1382.6	0	1462.88	0	PDCD5	Homo sapiens programmed cell death 5 (PDCD5), mRNA.
1700.32	0	1432.82	0	1592.97	0	1380.07	0	1402.81	0	1123.45	0	TMED7	Homo sapiens transmembrane emp24 protein transport domain containing 7 (TMED7), mRNA.
1700.27	0	1517.04	0	1471.4	0	1771.77	0	1615.43	0	1378.65	0	MEA1	Homo sapiens male-enhanced antigen 1 (MEA1), mRNA.
1699.29	0	1294.94	0	2124.8	0	1548.2	0	1704.42	0	1095.25	0	FKSG44	Homo sapiens FKSG44 gene (FKSG44), mRNA.
1698.9	0	2164.95	0	2080.22	0	1826.14	0	1633.33	0	2517.91	0	C1orf54	Homo sapiens chromosome 1 open reading frame 54 (C1orf54), mRNA.
1698.69	0	1088.51	0	1254.48	0	1631.66	0	1768.96	0	1088.41	0	LEPRE1	Homo sapiens leucine proline-enriched proteoglycan (leprecan) 1 (LEPRE1), mRNA.
1697.71	0	3077.47	0	1854.13	0	3476.7	0	1457.78	0	2358.51	0	RASA1	Homo sapiens RAS p21 protein activator (GTPase activating protein) 1 (RASA1), transcript variant 1, mRNA.
1697.07	0	877.492	0	1180.4	0	692.632	0	1696.09	0	532.561	0	DIP13B	Homo sapiens DIP13 beta (DIP13B), mRNA.
1696.74	0	1538.59	0	1771.79	0	1685.98	0	1233.31	0	905.409	0	PDGFC	Homo sapiens platelet derived growth factor C (PDGFC), mRNA.
1695.13	0	1631.71	0	1607.15	0	1583.93	0	1500.59	0	1228.03	0	HMGN4	Homo sapiens high mobility group nucleosomal binding domain 4 (HMGN4), mRNA.
1695	0	1490.51	0	1021.46	0	1421.55	0	1366.2	0	1311.78	0	FLJ10241	Homo sapiens hypothetical protein FLJ10241 (FLJ10241), mRNA.
1694.73	0	1142.64	0	1436.68	0	1293.73	0	1232.99	0	998.825	0	GORASP2	Homo sapiens golgi reassembly stacking protein 2, 55kDa (GORASP2), mRNA.
1694.55	0	1399.84	0	1274.71	0	1132.47	0	2487.46	0	914.747	0	SERINC2	Homo sapiens serine incorporator 2 (SERINC2), mRNA.
1693.82	0	1550.34	0	1372.72	0	1386.76	0	1157.5	0	1634.55	0	PSMC6	Homo sapiens proteasome (prosome, macropain) 26S subunit, ATPase, 6 (PSMC6), mRNA.
1692.15	0	1479.44	0	1446.28	0	1378.05	0	1433.14	0	1366.83	0	ABR	Homo sapiens active BCR-related gene (ABR), transcript variant 1, mRNA.
1691.07	0	553.83	0	1224.51	0	951.913	0	1784.75	0	533.459	0	SLC3A2	Homo sapiens solute carrier family 3 (activators of dibasic and neutral amino acid transport), member 2 (SLC3A2), transcript variant 1, mRNA.
1690.78	0	1482.99	0	1584.54	0	1318.96	0	1363.82	0	742.064	0	SYBL1	Homo sapiens synaptobrevin-like 1 (SYBL1), mRNA.
1690.53	0	1451.33	0	1207.36	0	1298.65	0	1498.25	0	1165.99	0	MRPS27	Homo sapiens mitochondrial ribosomal protein S27 (MRPS27), nuclear gene encoding mitochondrial protein, mRNA.
1690.33	0	507.895	0	1194.97	0	620.533	0	1531.38	0	412.719	0	FGFRL1	Homo sapiens fibroblast growth factor receptor-like 1 (FGFRL1), transcript variant 2, mRNA.
1689.7	0	1708.08	0	1066.21	0	1730.04	0	1399.47	0	1380.72	0	CUEDC2	Homo sapiens CUE domain containing 2 (CUEDC2), mRNA.
1689.47	0	1583.28	0	1223.75	0	1729.22	0	1486.41	0	1255.48	0	C9orf10	Homo sapiens chromosome 9 open reading frame 10 (C9orf10), mRNA.
1688.17	0	3782.01	0	1081.77	0	3676.68	0	1301.68	0	2958.98	0	FDFT1	Homo sapiens farnesyl-diphosphate farnesyltransferase 1 (FDFT1), mRNA.
1685.3	0	1703.67	0	1525.89	0	1984.95	0	1715.82	0	1491.59	0	HLA-E	Homo sapiens major histocompatibility complex, class I, E (HLA-E), mRNA.
1685.3	0	1669.34	0	1262.91	0	1624.03	0	1200.22	0	1146.21	0	SFRS10	Homo sapiens splicing factor, arginine/serine-rich 10 (transformer 2 homolog, Drosophila) (SFRS10), mRNA.
[truncated: 46,688 more rows]
